# Supplementary material for: Impaired resolution of blood transcriptomes through tuberculosis treatment with diabetes comorbidity
Source: Clin Transl Med. 2023 Aug 30;13(9):e1375. doi: 10.1002/ctm2.1375 (PMC10468587; doi:10.1002/ctm2.1375)
Supplement: Supplementary file 13 — Supporting Information [file CTM2-13-e1375-s002.xlsx]

## Sheet: Sheet1
Supplementary Table S2: Diabetes diagnoses and treatment in TB-DM patients
		S Africa		Indonesia		Romania		All
		Pre-existing DM	New DM	Pre-existing DM	New DM	Pre-existing DM	New DM	Pre-existing DM	New DM
Number (%)		14 (74%)	5 (26%)	32 (73%)	12 (27%)	3 (60%)	2 (40%)	49 (72%)	19 (28%)
Medication, number	Insulin	2	0	9	3	3	0	14	3
	Metformin	6	0	18	8	0	0	24	8
	Other or combination	6	0	5	1	0	0	11	1
