# Supplementary material for: Impaired resolution of blood transcriptomes through tuberculosis treatment with diabetes comorbidity
Source: Clin Transl Med. 2023 Aug 30;13(9):e1375. doi: 10.1002/ctm2.1375 (PMC10468587; doi:10.1002/ctm2.1375)
Supplement: Supplementary file 17 — Supporting Information [file CTM2-13-e1375-s014.xlsx]

## Sheet: cluster 1
ENSEMBL_GENE_ID	tx_biotype	gene_name
ENSG00000000938	protein_coding	FGR
ENSG00000003402	protein_coding	CFLAR
ENSG00000008130	protein_coding	NADK
ENSG00000008516	protein_coding	MMP25
ENSG00000012223	protein_coding	LTF
ENSG00000012779	protein_coding	ALOX5
ENSG00000018280	retained_intron	SLC11A1
ENSG00000025708	protein_coding	TYMP
ENSG00000026508	protein_coding	CD44
ENSG00000030582	retained_intron	GRN
ENSG00000059728	protein_coding	MXD1
ENSG00000064666	protein_coding	CNN2
ENSG00000066336	protein_coding	SPI1
ENSG00000072110	protein_coding	ACTN1
ENSG00000075624	processed_transcript	ACTB
ENSG00000077984	protein_coding	CST7
ENSG00000084070	protein_coding	SMAP2
ENSG00000085265	protein_coding	FCN1
ENSG00000089159	protein_coding	PXN
ENSG00000090382	protein_coding	LYZ
ENSG00000100055	protein_coding	CYTH4
ENSG00000100316	protein_coding	RPL3
ENSG00000100368	protein_coding	CSF2RB
ENSG00000100985	protein_coding	MMP9
ENSG00000101265	processed_transcript	RASSF2
ENSG00000101336	protein_coding	HCK
ENSG00000102096	protein_coding	PIM2
ENSG00000103187	protein_coding	COTL1
ENSG00000103313	protein_coding	MEFV
ENSG00000103569	protein_coding	AQP9
ENSG00000105205	protein_coding	CLC
ENSG00000105329	protein_coding	TGFB1
ENSG00000105369	protein_coding	CD79A
ENSG00000105639	retained_intron	JAK3
ENSG00000105835	protein_coding	NAMPT
ENSG00000107738	protein_coding	C10orf54
ENSG00000107742	protein_coding	SPOCK2
ENSG00000110324	protein_coding	IL10RA
ENSG00000110719	protein_coding	TCIRG1
ENSG00000110934	protein_coding	BIN2
ENSG00000111144	protein_coding	LTA4H
ENSG00000111640	protein_coding	GAPDH
ENSG00000111679	protein_coding	PTPN6
ENSG00000111913	protein_coding	FAM65B
ENSG00000112096	protein_coding	SOD2
ENSG00000112303	nonsense_mediated_decay	VNN2
ENSG00000113916	protein_coding	BCL6
ENSG00000115271	processed_transcript	GCA
ENSG00000115415	nonsense_mediated_decay	STAT1
ENSG00000115523	retained_intron	GNLY
ENSG00000115935	protein_coding	WIPF1
ENSG00000116701	protein_coding	NCF2
ENSG00000117228	protein_coding	GBP1
ENSG00000117289	protein_coding	TXNIP
ENSG00000117298	protein_coding	ECE1
ENSG00000117592	protein_coding	PRDX6
ENSG00000117984	protein_coding	CTSD
ENSG00000119535	protein_coding	CSF3R
ENSG00000119917	protein_coding	IFIT3
ENSG00000119922	protein_coding	IFIT2
ENSG00000121060	protein_coding	TRIM25
ENSG00000121691	protein_coding	CAT
ENSG00000121858	protein_coding	TNFSF10
ENSG00000122862	processed_transcript	SRGN
ENSG00000123405	protein_coding	NFE2
ENSG00000125347	protein_coding	IRF1
ENSG00000125753	protein_coding	VASP
ENSG00000126262	processed_transcript	FFAR2
ENSG00000126709	protein_coding	IFI6
ENSG00000127507	protein_coding	EMR2
ENSG00000128016	protein_coding	ZFP36
ENSG00000128383	processed_transcript	APOBEC3A
ENSG00000129657	processed_transcript	SEC14L1
ENSG00000130066	protein_coding	SAT1
ENSG00000130589	protein_coding	HELZ2
ENSG00000130775	protein_coding	THEMIS2
ENSG00000131042	protein_coding	LILRB2
ENSG00000131236	protein_coding	CAP1
ENSG00000131469	protein_coding	RPL27
ENSG00000132274	protein_coding	TRIM22
ENSG00000132465	protein_coding	IGJ
ENSG00000132475	protein_coding	H3F3B
ENSG00000132589	protein_coding	FLOT2
ENSG00000134321	processed_transcript	RSAD2
ENSG00000135114	protein_coding	OASL
ENSG00000135636	protein_coding	DYSF
ENSG00000135821	protein_coding	GLUL
ENSG00000135842	protein_coding	FAM129A
ENSG00000136040	protein_coding	PLXNC1
ENSG00000136156	protein_coding	ITM2B
ENSG00000136167	protein_coding	LCP1
ENSG00000136689	processed_transcript	IL1RN
ENSG00000137154	protein_coding	RPS6
ENSG00000137575	processed_transcript	SDCBP
ENSG00000138496	protein_coding	PARP9
ENSG00000138646	protein_coding	HERC5
ENSG00000140105	protein_coding	WARS
ENSG00000141480	protein_coding	ARRB2
ENSG00000141574	protein_coding	SECTM1
ENSG00000142089	protein_coding	IFITM3
ENSG00000142347	protein_coding	MYO1F
ENSG00000142541	protein_coding	RPL13A
ENSG00000142657	protein_coding	PGD
ENSG00000142676	protein_coding	RPL11
ENSG00000143119	protein_coding	CD53
ENSG00000143226	protein_coding	FCGR2A
ENSG00000143384	protein_coding	MCL1
ENSG00000143546	protein_coding	S100A8
ENSG00000145901	protein_coding	TNIP1
ENSG00000146094	protein_coding	DOK3
ENSG00000146278	protein_coding	PNRC1
ENSG00000147454	protein_coding	SLC25A37
ENSG00000148180	processed_transcript	GSN
ENSG00000148346	protein_coding	LCN2
ENSG00000149131	protein_coding	SERPING1
ENSG00000149925	protein_coding	ALDOA
ENSG00000151651	protein_coding	ADAM8
ENSG00000151726	protein_coding	ACSL1
ENSG00000152518	protein_coding	ZFP36L2
ENSG00000153563	protein_coding	CD8A
ENSG00000154451	retained_intron	GBP5
ENSG00000155926	protein_coding	SLA
ENSG00000156508	protein_coding	EEF1A1
ENSG00000157551	protein_coding	KCNJ15
ENSG00000157601	processed_transcript	MX1
ENSG00000158869	processed_transcript	FCER1G
ENSG00000159840	protein_coding	ZYX
ENSG00000160255	retained_intron	ITGB2
ENSG00000160410	protein_coding	SHKBP1
ENSG00000160593	protein_coding	AMICA1
ENSG00000160710	protein_coding	ADAR
ENSG00000160796	protein_coding	NBEAL2
ENSG00000160932	protein_coding	LY6E
ENSG00000162511	protein_coding	LAPTM5
ENSG00000162551	protein_coding	ALPL
ENSG00000162645	nonsense_mediated_decay	GBP2
ENSG00000162747	protein_coding	FCGR3B
ENSG00000163131	protein_coding	CTSS
ENSG00000163162	processed_transcript	RNF149
ENSG00000163220	protein_coding	S100A9
ENSG00000163464	protein_coding	CXCR1
ENSG00000163563	protein_coding	MNDA
ENSG00000163931	protein_coding	TKT
ENSG00000164054	protein_coding	SHISA5
ENSG00000164691	protein_coding	TAGAP
ENSG00000164733	nonsense_mediated_decay	CTSB
ENSG00000165168	protein_coding	CYBB
ENSG00000165949	protein_coding	IFI27
ENSG00000166710	protein_coding	B2M
ENSG00000167173	protein_coding	C15orf39
ENSG00000167207	processed_transcript	NOD2
ENSG00000167615	protein_coding	LENG8
ENSG00000167895	protein_coding	TMC8
ENSG00000167996	protein_coding	FTH1
ENSG00000168394	retained_intron	TAP1
ENSG00000168685	protein_coding	IL7R
ENSG00000169045	protein_coding	HNRNPH1
ENSG00000169180	protein_coding	XPO6
ENSG00000169403	protein_coding	PTAFR
ENSG00000169442	protein_coding	CD52
ENSG00000170006	protein_coding	TMEM154
ENSG00000170458	protein_coding	CD14
ENSG00000170889	protein_coding	RPS9
ENSG00000171049	protein_coding	FPR2
ENSG00000171051	protein_coding	FPR1
ENSG00000171608	protein_coding	PIK3CD
ENSG00000172081	protein_coding	MOB3A
ENSG00000173559	retained_intron	NABP1
ENSG00000175489	protein_coding	LRRC25
ENSG00000176788	protein_coding	BASP1
ENSG00000177156	protein_coding	TALDO1
ENSG00000177409	protein_coding	SAMD9L
ENSG00000177663	processed_transcript	IL17RA
ENSG00000177954	protein_coding	RPS27
ENSG00000178719	protein_coding	GRINA
ENSG00000180871	protein_coding	CXCR2
ENSG00000181274	protein_coding	FRAT2
ENSG00000181381	retained_intron	DDX60L
ENSG00000181631	protein_coding	P2RY13
ENSG00000183486	protein_coding	MX2
ENSG00000184640	protein_coding	2009-09-01
ENSG00000185507	protein_coding	IRF7
ENSG00000185650	protein_coding	ZFP36L1
ENSG00000185745	protein_coding	IFIT1
ENSG00000185862	protein_coding	EVI2B
ENSG00000185885	protein_coding	IFITM1
ENSG00000187116	protein_coding	LILRA5
ENSG00000187608	protein_coding	ISG15
ENSG00000188404	protein_coding	SELL
ENSG00000189067	protein_coding	LITAF
ENSG00000196549	protein_coding	MME
ENSG00000197249	protein_coding	SERPINA1
ENSG00000197324	protein_coding	LRP10
ENSG00000198053	protein_coding	SIRPA
ENSG00000198736	protein_coding	MSRB1
ENSG00000198858	protein_coding	R3HDM4
ENSG00000204160	protein_coding	ZDHHC18
ENSG00000204525	retained_intron	HLA-C
ENSG00000204592	protein_coding	HLA-E
ENSG00000204642	protein_coding	HLA-F
ENSG00000204936	polymorphic_pseudogene	CD177
ENSG00000211598	IG_V_gene	IGKV4-1
ENSG00000211669	IG_V_gene	IGLV3-10
ENSG00000211890	IG_C_gene	IGHA2
ENSG00000211893	IG_C_gene	IGHG2
ENSG00000211895	IG_C_gene	IGHA1
ENSG00000211899	IG_C_gene	IGHM
ENSG00000221963	protein_coding	APOL6
ENSG00000225972	unprocessed_pseudogene	MTND1P23
ENSG00000231925	protein_coding	TAPBP
ENSG00000234745	retained_intron	HLA-B
ENSG00000235568	protein_coding	NFAM1
ENSG00000237683	protein_coding	AL627309.1
ENSG00000239839	protein_coding	DEFA3
ENSG00000239998	processed_transcript	LILRA2
ENSG00000245164	lincRNA	LINC00861
ENSG00000254087	protein_coding	LYN
ENSG00000257335	protein_coding	MGAM

## Sheet: cluster 2
ENSEMBL_GENE_ID	tx_biotype	gene_name
ENSG00000000971	protein_coding	CFH
ENSG00000002016	protein_coding	RAD52
ENSG00000003249	protein_coding	DBNDD1
ENSG00000004139	processed_transcript	SARM1
ENSG00000004777	processed_transcript	ARHGAP33
ENSG00000005471	protein_coding	ABCB4
ENSG00000006025	protein_coding	OSBPL7
ENSG00000006194	processed_transcript	ZNF263
ENSG00000006530	protein_coding	AGK
ENSG00000006555	protein_coding	TTC22
ENSG00000007392	nonsense_mediated_decay	LUC7L
ENSG00000007402	protein_coding	CACNA2D2
ENSG00000008226	retained_intron	DLEC1
ENSG00000008300	protein_coding	CELSR3
ENSG00000008394	protein_coding	MGST1
ENSG00000010539	protein_coding	ZNF200
ENSG00000010704	protein_coding	HFE
ENSG00000011295	protein_coding	TTC19
ENSG00000012048	protein_coding	BRCA1
ENSG00000014257	protein_coding	ACPP
ENSG00000018699	protein_coding	TTC27
ENSG00000019169	protein_coding	MARCO
ENSG00000029639	protein_coding	TFB1M
ENSG00000030110	protein_coding	BAK1
ENSG00000030419	protein_coding	IKZF2
ENSG00000035141	protein_coding	FAM136A
ENSG00000037280	protein_coding	FLT4
ENSG00000042980	protein_coding	ADAM28
ENSG00000047579	protein_coding	DTNBP1
ENSG00000048342	protein_coding	CC2D2A
ENSG00000050426	protein_coding	LETMD1
ENSG00000052126	protein_coding	PLEKHA5
ENSG00000053702	protein_coding	NRIP2
ENSG00000055044	protein_coding	NOP58
ENSG00000055483	nonsense_mediated_decay	USP36
ENSG00000058091	protein_coding	CDK14
ENSG00000058453	processed_transcript	CROCC
ENSG00000058600	protein_coding	POLR3E
ENSG00000059588	protein_coding	TARBP1
ENSG00000060558	protein_coding	GNA15
ENSG00000060982	protein_coding	BCAT1
ENSG00000062524	protein_coding	LTK
ENSG00000063127	protein_coding	SLC6A16
ENSG00000065029	retained_intron	ZNF76
ENSG00000065675	protein_coding	PRKCQ
ENSG00000065911	protein_coding	MTHFD2
ENSG00000066468	protein_coding	FGFR2
ENSG00000067141	protein_coding	NEO1
ENSG00000067191	protein_coding	CACNB1
ENSG00000067992	protein_coding	PDK3
ENSG00000068489	protein_coding	PRR11
ENSG00000068976	retained_intron	PYGM
ENSG00000070269	protein_coding	TMEM260
ENSG00000070495	protein_coding	JMJD6
ENSG00000070501	protein_coding	POLB
ENSG00000070882	protein_coding	OSBPL3
ENSG00000070950	protein_coding	RAD18
ENSG00000071205	retained_intron	ARHGAP10
ENSG00000072134	protein_coding	EPN2
ENSG00000072858	protein_coding	SIDT1
ENSG00000073009	protein_coding	IKBKG
ENSG00000073417	protein_coding	PDE8A
ENSG00000074621	retained_intron	SLC24A1
ENSG00000074935	protein_coding	TUBE1
ENSG00000075239	protein_coding	ACAT1
ENSG00000075618	protein_coding	FSCN1
ENSG00000076554	protein_coding	TPD52
ENSG00000076555	protein_coding	ACACB
ENSG00000076604	protein_coding	TRAF4
ENSG00000078589	protein_coding	P2RY10
ENSG00000079134	retained_intron	THOC1
ENSG00000079974	protein_coding	RABL2B
ENSG00000080546	protein_coding	SESN1
ENSG00000080573	protein_coding	COL5A3
ENSG00000080608	nonsense_mediated_decay	KIAA0020
ENSG00000081870	protein_coding	HSPB11
ENSG00000081985	protein_coding	IL12RB2
ENSG00000082212	protein_coding	ME2
ENSG00000082458	protein_coding	DLG3
ENSG00000082515	protein_coding	MRPL22
ENSG00000083814	nonsense_mediated_decay	ZNF671
ENSG00000083817	protein_coding	ZNF416
ENSG00000085231	protein_coding	TAF9
ENSG00000085465	protein_coding	OVGP1
ENSG00000085511	protein_coding	MAP3K4
ENSG00000085788	protein_coding	DDHD2
ENSG00000085978	protein_coding	ATG16L1
ENSG00000086065	protein_coding	CHMP5
ENSG00000086102	protein_coding	NFX1
ENSG00000087116	protein_coding	ADAMTS2
ENSG00000087206	protein_coding	UIMC1
ENSG00000087237	protein_coding	CETP
ENSG00000088808	nonsense_mediated_decay	PPP1R13B
ENSG00000089234	protein_coding	BRAP
ENSG00000089775	protein_coding	ZBTB25
ENSG00000091181	protein_coding	IL5RA
ENSG00000091436	protein_coding	MLTK
ENSG00000091972	protein_coding	CD200
ENSG00000092036	protein_coding	HAUS4
ENSG00000095397	protein_coding	DFNB31
ENSG00000095585	protein_coding	BLNK
ENSG00000096006	protein_coding	CRISP3
ENSG00000096093	nonsense_mediated_decay	EFHC1
ENSG00000099985	protein_coding	OSM
ENSG00000100105	protein_coding	PATZ1
ENSG00000100311	protein_coding	PDGFB
ENSG00000100319	protein_coding	ZMAT5
ENSG00000100336	processed_transcript	APOL4
ENSG00000100410	protein_coding	PHF5A
ENSG00000100425	nonsense_mediated_decay	BRD1
ENSG00000100442	protein_coding	FKBP3
ENSG00000100445	retained_intron	SDR39U1
ENSG00000100462	protein_coding	PRMT5
ENSG00000100519	protein_coding	PSMC6
ENSG00000100554	nonsense_mediated_decay	ATP6V1D
ENSG00000101247	protein_coding	NDUFAF5
ENSG00000101391	protein_coding	CDK5RAP1
ENSG00000101412	protein_coding	E2F1
ENSG00000101665	protein_coding	SMAD7
ENSG00000102010	protein_coding	BMX
ENSG00000102057	protein_coding	KCND1
ENSG00000102245	protein_coding	CD40LG
ENSG00000102349	retained_intron	KLF8
ENSG00000102606	processed_transcript	ARHGEF7
ENSG00000102805	protein_coding	CLN5
ENSG00000102897	processed_transcript	LYRM1
ENSG00000102901	retained_intron	CENPT
ENSG00000103091	protein_coding	WDR59
ENSG00000103227	protein_coding	LMF1
ENSG00000103264	protein_coding	FBXO31
ENSG00000103319	protein_coding	EEF2K
ENSG00000103351	protein_coding	CLUAP1
ENSG00000103522	protein_coding	IL21R
ENSG00000103642	protein_coding	LACTB
ENSG00000103647	protein_coding	CORO2B
ENSG00000103966	protein_coding	EHD4
ENSG00000104375	processed_transcript	STK3
ENSG00000104490	protein_coding	NCALD
ENSG00000104626	protein_coding	ERI1
ENSG00000104957	retained_intron	CCDC130
ENSG00000105176	protein_coding	URI1
ENSG00000105289	protein_coding	TJP3
ENSG00000105298	protein_coding	CACTIN
ENSG00000105321	processed_transcript	CCDC9
ENSG00000105486	protein_coding	LIG1
ENSG00000105519	protein_coding	CAPS
ENSG00000105576	protein_coding	TNPO2
ENSG00000105711	protein_coding	SCN1B
ENSG00000105717	retained_intron	PBX4
ENSG00000105821	protein_coding	DNAJC2
ENSG00000105854	protein_coding	PON2
ENSG00000105926	protein_coding	MPP6
ENSG00000106012	protein_coding	IQCE
ENSG00000106070	protein_coding	GRB10
ENSG00000106344	protein_coding	RBM28
ENSG00000106351	nonsense_mediated_decay	AGFG2
ENSG00000106443	nonsense_mediated_decay	PHF14
ENSG00000106479	protein_coding	ZNF862
ENSG00000107485	processed_transcript	GATA3
ENSG00000107566	protein_coding	ERLIN1
ENSG00000108387	protein_coding	2004-09-01
ENSG00000108474	retained_intron	PIGL
ENSG00000108479	protein_coding	GALK1
ENSG00000108515	protein_coding	ENO3
ENSG00000108773	protein_coding	KAT2A
ENSG00000108788	protein_coding	MLX
ENSG00000108829	protein_coding	LRRC59
ENSG00000108950	processed_transcript	FAM20A
ENSG00000108963	protein_coding	DPH1
ENSG00000108984	protein_coding	MAP2K6
ENSG00000109099	protein_coding	PMP22
ENSG00000109220	protein_coding	CHIC2
ENSG00000109270	protein_coding	LAMTOR3
ENSG00000109854	protein_coding	HTATIP2
ENSG00000109944	protein_coding	C11orf63
ENSG00000110042	protein_coding	DTX4
ENSG00000110079	protein_coding	MS4A4A
ENSG00000110318	protein_coding	KIAA1377
ENSG00000110583	retained_intron	NAA40
ENSG00000110888	nonsense_mediated_decay	CAPRIN2
ENSG00000110987	protein_coding	BCL7A
ENSG00000111087	protein_coding	GLI1
ENSG00000111181	protein_coding	SLC6A12
ENSG00000111203	protein_coding	ITFG2
ENSG00000111424	protein_coding	VDR
ENSG00000111452	retained_intron	GPR133
ENSG00000111674	protein_coding	ENO2
ENSG00000111684	nonsense_mediated_decay	LPCAT3
ENSG00000111729	protein_coding	CLEC4A
ENSG00000111785	protein_coding	RIC8B
ENSG00000111788	unprocessed_pseudogene	RP11-22B23.1
ENSG00000111796	protein_coding	KLRB1
ENSG00000111962	protein_coding	UST
ENSG00000112182	protein_coding	BACH2
ENSG00000113088	protein_coding	GZMK
ENSG00000113108	retained_intron	APBB3
ENSG00000113273	protein_coding	ARSB
ENSG00000113460	protein_coding	BRIX1
ENSG00000114023	protein_coding	FAM162A
ENSG00000114446	protein_coding	IFT57
ENSG00000114473	protein_coding	IQCG
ENSG00000114735	protein_coding	HEMK1
ENSG00000114745	retained_intron	GORASP1
ENSG00000114948	protein_coding	ADAM23
ENSG00000115128	protein_coding	SF3B14
ENSG00000115207	protein_coding	GTF3C2
ENSG00000115282	retained_intron	TTC31
ENSG00000115339	protein_coding	GALNT3
ENSG00000115368	protein_coding	WDR75
ENSG00000115604	protein_coding	IL18R1
ENSG00000115827	processed_transcript	DCAF17
ENSG00000115884	protein_coding	SDC1
ENSG00000115919	protein_coding	KYNU
ENSG00000116016	processed_transcript	EPAS1
ENSG00000116106	processed_transcript	EPHA4
ENSG00000116663	protein_coding	FBXO6
ENSG00000116793	processed_transcript	PHTF1
ENSG00000116815	protein_coding	CD58
ENSG00000116863	protein_coding	ADPRHL2
ENSG00000116990	protein_coding	MYCL
ENSG00000117090	protein_coding	SLAMF1
ENSG00000117174	protein_coding	ZNHIT6
ENSG00000117322	protein_coding	CR2
ENSG00000117399	protein_coding	CDC20
ENSG00000117614	protein_coding	SYF2
ENSG00000118418	protein_coding	HMGN3
ENSG00000118508	protein_coding	RAB32
ENSG00000118960	nonsense_mediated_decay	HS1BP3
ENSG00000119013	protein_coding	NDUFB3
ENSG00000119632	retained_intron	IFI27L2
ENSG00000119640	protein_coding	ACYP1
ENSG00000119686	protein_coding	FLVCR2
ENSG00000119688	protein_coding	ABCD4
ENSG00000119699	retained_intron	TGFB3
ENSG00000119711	protein_coding	ALDH6A1
ENSG00000119714	protein_coding	GPR68
ENSG00000119866	protein_coding	BCL11A
ENSG00000120051	protein_coding	CCDC147
ENSG00000120278	protein_coding	PLEKHG1
ENSG00000120699	processed_transcript	EXOSC8
ENSG00000120705	protein_coding	ETF1
ENSG00000120798	protein_coding	NR2C1
ENSG00000120942	protein_coding	UBIAD1
ENSG00000121289	protein_coding	CEP89
ENSG00000121297	protein_coding	TSHZ3
ENSG00000121406	protein_coding	ZNF549
ENSG00000121413	protein_coding	ZSCAN18
ENSG00000121671	protein_coding	CRY2
ENSG00000121797	protein_coding	CCRL2
ENSG00000121848	protein_coding	RNF115
ENSG00000122085	processed_transcript	MTERFD2
ENSG00000122224	protein_coding	LY9
ENSG00000122417	protein_coding	ODF2L
ENSG00000122965	processed_transcript	RBM19
ENSG00000123472	protein_coding	ATPAF1
ENSG00000123600	protein_coding	METTL8
ENSG00000123689	protein_coding	G0S2
ENSG00000123983	protein_coding	ACSL3
ENSG00000124225	protein_coding	PMEPA1
ENSG00000124602	protein_coding	UNC5CL
ENSG00000124688	protein_coding	MAD2L1BP
ENSG00000124785	protein_coding	NRN1
ENSG00000125450	protein_coding	NUP85
ENSG00000125510	protein_coding	OPRL1
ENSG00000125630	protein_coding	POLR1B
ENSG00000125731	processed_transcript	SH2D3A
ENSG00000125846	protein_coding	ZNF133
ENSG00000126226	protein_coding	PCID2
ENSG00000126368	protein_coding	NR1D1
ENSG00000126775	retained_intron	ATG14
ENSG00000126858	protein_coding	RHOT1
ENSG00000126861	processed_transcript	OMG
ENSG00000127957	transcribed_unprocessed_pseudogene	PMS2P3
ENSG00000128191	protein_coding	DGCR8
ENSG00000128203	protein_coding	ASPHD2
ENSG00000128218	protein_coding	VPREB3
ENSG00000128228	protein_coding	SDF2L1
ENSG00000128534	protein_coding	NAA38
ENSG00000128656	protein_coding	CHN1
ENSG00000128694	protein_coding	OSGEPL1
ENSG00000128699	protein_coding	ORMDL1
ENSG00000128928	protein_coding	IVD
ENSG00000129197	protein_coding	RPAIN
ENSG00000129347	retained_intron	KRI1
ENSG00000129636	processed_transcript	ITFG1
ENSG00000130023	protein_coding	ERMARD
ENSG00000130202	protein_coding	PVRL2
ENSG00000130348	protein_coding	QRSL1
ENSG00000130433	protein_coding	CACNG6
ENSG00000130590	protein_coding	SAMD10
ENSG00000130656	protein_coding	HBZ
ENSG00000130713	processed_transcript	EXOSC2
ENSG00000130714	protein_coding	POMT1
ENSG00000130787	retained_intron	HIP1R
ENSG00000130826	protein_coding	DKC1
ENSG00000130827	protein_coding	PLXNA3
ENSG00000130844	processed_transcript	ZNF331
ENSG00000131067	protein_coding	GGT7
ENSG00000131069	processed_transcript	ACSS2
ENSG00000131089	protein_coding	ARHGEF9
ENSG00000131174	processed_transcript	COX7B
ENSG00000131845	protein_coding	ZNF304
ENSG00000131899	protein_coding	LLGL1
ENSG00000132185	protein_coding	FCRLA
ENSG00000132199	retained_intron	ENOSF1
ENSG00000132286	protein_coding	TIMM10B
ENSG00000132300	protein_coding	PTCD3
ENSG00000132357	protein_coding	CARD6
ENSG00000132470	protein_coding	ITGB4
ENSG00000132635	protein_coding	PCED1A
ENSG00000132704	retained_intron	FCRL2
ENSG00000132823	protein_coding	OSER1
ENSG00000132825	protein_coding	PPP1R3D
ENSG00000132906	protein_coding	CASP9
ENSG00000132963	protein_coding	POMP
ENSG00000133056	protein_coding	PIK3C2B
ENSG00000133063	processed_transcript	CHIT1
ENSG00000133460	protein_coding	SLC2A11
ENSG00000133624	processed_transcript	ZNF767
ENSG00000134262	protein_coding	AP4B1
ENSG00000134419	protein_coding	RPS15A
ENSG00000134470	protein_coding	IL15RA
ENSG00000134489	protein_coding	HRH4
ENSG00000134759	protein_coding	ELP2
ENSG00000134827	retained_intron	TCN1
ENSG00000134899	protein_coding	ERCC5
ENSG00000135127	protein_coding	CCDC64
ENSG00000135144	processed_transcript	DTX1
ENSG00000135317	protein_coding	SNX14
ENSG00000135336	protein_coding	ORC3
ENSG00000135414	protein_coding	GDF11
ENSG00000135424	protein_coding	ITGA7
ENSG00000135469	protein_coding	COQ10A
ENSG00000135473	protein_coding	PAN2
ENSG00000135519	protein_coding	KCNH3
ENSG00000135622	protein_coding	SEMA4F
ENSG00000135749	protein_coding	PCNXL2
ENSG00000135900	protein_coding	MRPL44
ENSG00000136048	protein_coding	DRAM1
ENSG00000136141	protein_coding	LRCH1
ENSG00000136271	protein_coding	DDX56
ENSG00000136444	protein_coding	RSAD1
ENSG00000136514	protein_coding	RTP4
ENSG00000136699	nonsense_mediated_decay	SMPD4
ENSG00000136720	processed_transcript	HS6ST1
ENSG00000136811	protein_coding	ODF2
ENSG00000136826	retained_intron	KLF4
ENSG00000136830	protein_coding	FAM129B
ENSG00000136891	protein_coding	TEX10
ENSG00000136936	nonsense_mediated_decay	XPA
ENSG00000137038	protein_coding	TMEM261
ENSG00000137070	protein_coding	IL11RA
ENSG00000137101	protein_coding	CD72
ENSG00000137103	protein_coding	TMEM8B
ENSG00000137343	protein_coding	ATAT1
ENSG00000137501	protein_coding	SYTL2
ENSG00000137700	processed_transcript	SLC37A4
ENSG00000137857	protein_coding	DUOX1
ENSG00000137947	protein_coding	GTF2B
ENSG00000137955	protein_coding	RABGGTB
ENSG00000138002	protein_coding	IFT172
ENSG00000138031	protein_coding	ADCY3
ENSG00000138111	protein_coding	TMEM180
ENSG00000138190	protein_coding	EXOC6
ENSG00000138413	protein_coding	IDH1
ENSG00000138600	protein_coding	SPPL2A
ENSG00000138613	protein_coding	APH1B
ENSG00000138623	protein_coding	SEMA7A
ENSG00000138722	protein_coding	MMRN1
ENSG00000138798	protein_coding	EGF
ENSG00000139055	protein_coding	ERP27
ENSG00000139266	protein_coding	2009-03-01
ENSG00000139572	protein_coding	GPR84
ENSG00000139629	protein_coding	GALNT6
ENSG00000139832	protein_coding	RAB20
ENSG00000139890	protein_coding	REM2
ENSG00000139970	retained_intron	RTN1
ENSG00000140263	protein_coding	SORD
ENSG00000140280	protein_coding	LYSMD2
ENSG00000140320	protein_coding	BAHD1
ENSG00000140326	nonsense_mediated_decay	CDAN1
ENSG00000140379	protein_coding	BCL2A1
ENSG00000140474	protein_coding	ULK3
ENSG00000140830	protein_coding	TXNL4B
ENSG00000141140	protein_coding	MYO19
ENSG00000141293	protein_coding	SKAP1
ENSG00000141497	protein_coding	ZMYND15
ENSG00000142046	protein_coding	TMEM91
ENSG00000142188	processed_transcript	TMEM50B
ENSG00000142409	protein_coding	ZNF787
ENSG00000142856	processed_transcript	ITGB3BP
ENSG00000143013	protein_coding	LMO4
ENSG00000143157	protein_coding	POGK
ENSG00000143365	protein_coding	RORC
ENSG00000143367	protein_coding	TUFT1
ENSG00000143457	protein_coding	GOLPH3L
ENSG00000143458	processed_transcript	GABPB2
ENSG00000143545	protein_coding	RAB13
ENSG00000143771	protein_coding	CNIH4
ENSG00000143842	processed_transcript	SOX13
ENSG00000143971	protein_coding	ETAA1
ENSG00000144134	protein_coding	RABL2A
ENSG00000144161	protein_coding	ZC3H8
ENSG00000144218	protein_coding	AFF3
ENSG00000144290	processed_transcript	SLC4A10
ENSG00000144504	protein_coding	ANKMY1
ENSG00000144580	protein_coding	RQCD1
ENSG00000144749	protein_coding	LRIG1
ENSG00000145020	retained_intron	AMT
ENSG00000145191	retained_intron	EIF2B5
ENSG00000145365	protein_coding	TIFA
ENSG00000145491	protein_coding	ROPN1L
ENSG00000145730	protein_coding	PAM
ENSG00000145911	protein_coding	N4BP3
ENSG00000146021	protein_coding	KLHL3
ENSG00000146223	processed_transcript	RPL7L1
ENSG00000146416	protein_coding	AIG1
ENSG00000146674	protein_coding	IGFBP3
ENSG00000146776	protein_coding	ATXN7L1
ENSG00000147044	protein_coding	CASK
ENSG00000147121	protein_coding	KRBOX4
ENSG00000147144	protein_coding	CCDC120
ENSG00000147535	protein_coding	PPAPDC1B
ENSG00000147854	nonsense_mediated_decay	UHRF2
ENSG00000148450	protein_coding	MSRB2
ENSG00000148690	protein_coding	FRA10AC1
ENSG00000148773	protein_coding	MKI67
ENSG00000149527	protein_coding	PLCH2
ENSG00000149657	protein_coding	LSM14B
ENSG00000150316	processed_transcript	CWC15
ENSG00000150457	protein_coding	LATS2
ENSG00000150477	nonsense_mediated_decay	KIAA1328
ENSG00000150779	protein_coding	TIMM8B
ENSG00000151150	protein_coding	ANK3
ENSG00000151353	protein_coding	TMEM18
ENSG00000151806	processed_transcript	GUF1
ENSG00000152117	transcribed_processed_pseudogene	AC093838.4
ENSG00000152213	protein_coding	ARL11
ENSG00000152268	processed_transcript	SPON1
ENSG00000152465	processed_transcript	NMT2
ENSG00000152492	protein_coding	CCDC50
ENSG00000152582	protein_coding	SPEF2
ENSG00000152642	protein_coding	GPD1L
ENSG00000152684	protein_coding	PELO
ENSG00000152942	processed_transcript	RAD17
ENSG00000153823	processed_transcript	PID1
ENSG00000154473	protein_coding	BUB3
ENSG00000154743	protein_coding	TSEN2
ENSG00000155093	protein_coding	PTPRN2
ENSG00000155307	protein_coding	SAMSN1
ENSG00000155659	protein_coding	VSIG4
ENSG00000156381	protein_coding	ANKRD9
ENSG00000156469	protein_coding	MTERFD1
ENSG00000156521	processed_transcript	TYSND1
ENSG00000156804	protein_coding	FBXO32
ENSG00000156928	processed_transcript	MALSU1
ENSG00000157036	nonsense_mediated_decay	EXOG
ENSG00000157227	protein_coding	MMP14
ENSG00000157259	protein_coding	GATAD1
ENSG00000157734	retained_intron	SNX22
ENSG00000157800	nonsense_mediated_decay	SLC37A3
ENSG00000158006	protein_coding	PAFAH2
ENSG00000158089	protein_coding	GALNT14
ENSG00000158373	protein_coding	HIST1H2BD
ENSG00000158406	protein_coding	HIST1H4H
ENSG00000158481	protein_coding	CD1C
ENSG00000158792	protein_coding	SPATA2L
ENSG00000158793	processed_transcript	NIT1
ENSG00000158863	retained_intron	FAM160B2
ENSG00000158887	nonsense_mediated_decay	MPZ
ENSG00000159164	protein_coding	SV2A
ENSG00000159189	protein_coding	C1QC
ENSG00000159348	protein_coding	CYB5R1
ENSG00000159640	processed_transcript	ACE
ENSG00000159733	protein_coding	ZFYVE28
ENSG00000159958	protein_coding	TNFRSF13C
ENSG00000160094	protein_coding	ZNF362
ENSG00000160336	processed_transcript	ZNF761
ENSG00000160803	protein_coding	UBQLN4
ENSG00000161010	protein_coding	C5orf45
ENSG00000162004	protein_coding	CCDC78
ENSG00000162408	protein_coding	NOL9
ENSG00000162512	protein_coding	SDC3
ENSG00000162545	protein_coding	CAMK2N1
ENSG00000162817	protein_coding	C1orf115
ENSG00000162836	protein_coding	ACP6
ENSG00000162892	protein_coding	IL24
ENSG00000162946	protein_coding	DISC1
ENSG00000162994	nonsense_mediated_decay	CLHC1
ENSG00000163001	protein_coding	CCDC104
ENSG00000163235	protein_coding	TGFA
ENSG00000163251	protein_coding	FZD5
ENSG00000163462	protein_coding	TRIM46
ENSG00000163463	processed_transcript	KRTCAP2
ENSG00000163482	protein_coding	STK36
ENSG00000163608	protein_coding	C3orf17
ENSG00000163629	protein_coding	PTPN13
ENSG00000163634	protein_coding	THOC7
ENSG00000163703	protein_coding	CRELD1
ENSG00000163958	protein_coding	ZDHHC19
ENSG00000163959	protein_coding	SLC51A
ENSG00000164022	protein_coding	AIMP1
ENSG00000164237	processed_transcript	CMBL
ENSG00000164402	protein_coding	2008-09-01
ENSG00000164483	protein_coding	SAMD3
ENSG00000164649	protein_coding	CDCA7L
ENSG00000165185	protein_coding	KIAA1958
ENSG00000165209	processed_transcript	STRBP
ENSG00000165264	protein_coding	NDUFB6
ENSG00000165416	processed_transcript	SUGT1
ENSG00000165490	protein_coding	C11orf82
ENSG00000165507	processed_transcript	C10orf10
ENSG00000165626	processed_transcript	BEND7
ENSG00000165661	protein_coding	QSOX2
ENSG00000165672	protein_coding	PRDX3
ENSG00000165724	protein_coding	ZMYND19
ENSG00000165795	protein_coding	NDRG2
ENSG00000165905	protein_coding	GYLTL1B
ENSG00000165959	protein_coding	CLMN
ENSG00000166002	protein_coding	SMCO4
ENSG00000166188	protein_coding	ZNF319
ENSG00000166197	protein_coding	NOLC1
ENSG00000166278	protein_coding	C2
ENSG00000166343	nonsense_mediated_decay	MSS51
ENSG00000166402	protein_coding	TUB
ENSG00000166527	protein_coding	CLEC4D
ENSG00000166669	processed_transcript	ATF7IP2
ENSG00000166681	protein_coding	NGFRAP1
ENSG00000166762	protein_coding	CATSPER2
ENSG00000166881	protein_coding	TMEM194A
ENSG00000166997	protein_coding	CNPY4
ENSG00000167074	protein_coding	TEF
ENSG00000167100	protein_coding	SAMD14
ENSG00000167236	protein_coding	CCL23
ENSG00000167272	protein_coding	POP5
ENSG00000167380	protein_coding	ZNF226
ENSG00000167434	protein_coding	CA4
ENSG00000167536	protein_coding	DHRS13
ENSG00000167543	processed_transcript	TP53I13
ENSG00000167549	retained_intron	CORO6
ENSG00000167608	retained_intron	TMC4
ENSG00000167680	protein_coding	SEMA6B
ENSG00000167900	protein_coding	TK1
ENSG00000167914	protein_coding	GSDMA
ENSG00000168004	nonsense_mediated_decay	HRASLS5
ENSG00000168081	protein_coding	PNOC
ENSG00000168234	protein_coding	TTC39C
ENSG00000168273	processed_transcript	SMIM4
ENSG00000168280	protein_coding	KIF5C
ENSG00000168288	protein_coding	MMADHC
ENSG00000168615	protein_coding	ADAM9
ENSG00000168758	protein_coding	SEMA4C
ENSG00000168763	protein_coding	CNNM3
ENSG00000168792	protein_coding	ABHD15
ENSG00000168806	protein_coding	LCMT2
ENSG00000168899	protein_coding	VAMP5
ENSG00000168924	protein_coding	LETM1
ENSG00000169026	retained_intron	MFSD7
ENSG00000169031	protein_coding	COL4A3
ENSG00000169062	protein_coding	UPF3A
ENSG00000169136	protein_coding	ATF5
ENSG00000169228	retained_intron	RAB24
ENSG00000169239	protein_coding	CA5B
ENSG00000169245	protein_coding	CXCL10
ENSG00000169299	protein_coding	PGM2
ENSG00000169397	protein_coding	RNASE3
ENSG00000169599	protein_coding	NFU1
ENSG00000169740	protein_coding	ZNF32
ENSG00000169764	protein_coding	UGP2
ENSG00000169884	protein_coding	WNT10B
ENSG00000169964	protein_coding	TMEM42
ENSG00000169991	protein_coding	IFFO2
ENSG00000170296	protein_coding	GABARAP
ENSG00000170439	protein_coding	METTL7B
ENSG00000170836	protein_coding	PPM1D
ENSG00000170837	protein_coding	GPR27
ENSG00000170846	lincRNA	AC093323.3
ENSG00000171101	processed_transcript	SIGLEC17P
ENSG00000171155	protein_coding	C1GALT1C1
ENSG00000171161	processed_transcript	ZNF672
ENSG00000171453	protein_coding	POLR1C
ENSG00000171456	protein_coding	ASXL1
ENSG00000171462	protein_coding	DLK2
ENSG00000171467	processed_transcript	ZNF318
ENSG00000171680	retained_intron	PLEKHG5
ENSG00000171824	protein_coding	EXOSC10
ENSG00000171840	protein_coding	NINJ2
ENSG00000171848	protein_coding	RRM2
ENSG00000171992	protein_coding	SYNPO
ENSG00000172159	protein_coding	FRMD3
ENSG00000172215	protein_coding	CXCR6
ENSG00000172264	protein_coding	MACROD2
ENSG00000172771	protein_coding	EFCAB12
ENSG00000172819	protein_coding	RARG
ENSG00000173171	protein_coding	MTX1
ENSG00000173239	protein_coding	LIPM
ENSG00000173369	protein_coding	C1QB
ENSG00000173372	protein_coding	C1QA
ENSG00000173391	protein_coding	OLR1
ENSG00000173436	processed_transcript	MINOS1
ENSG00000173482	protein_coding	PTPRM
ENSG00000173599	protein_coding	PC
ENSG00000173614	protein_coding	NMNAT1
ENSG00000173890	protein_coding	GPR160
ENSG00000173926	protein_coding	2003-03-01
ENSG00000174080	protein_coding	CTSF
ENSG00000174175	protein_coding	SELP
ENSG00000174500	protein_coding	GCSAM
ENSG00000174669	protein_coding	SLC29A2
ENSG00000174720	protein_coding	LARP7
ENSG00000174989	protein_coding	FBXW8
ENSG00000175048	protein_coding	ZDHHC14
ENSG00000175455	processed_transcript	CCDC14
ENSG00000175471	processed_transcript	MCTP1
ENSG00000175505	protein_coding	CLCF1
ENSG00000175591	protein_coding	P2RY2
ENSG00000175643	retained_intron	RMI2
ENSG00000176274	protein_coding	SLC25A53
ENSG00000176407	protein_coding	KCMF1
ENSG00000176533	protein_coding	GNG7
ENSG00000176595	protein_coding	KBTBD11
ENSG00000176700	processed_transcript	SCAND2P
ENSG00000177082	retained_intron	WDR73
ENSG00000177337	antisense	DLGAP1-AS1
ENSG00000177455	protein_coding	CD19
ENSG00000178028	protein_coding	DMAP1
ENSG00000178105	protein_coding	DDX10
ENSG00000178338	protein_coding	ZNF354B
ENSG00000178498	protein_coding	DTX3
ENSG00000178761	protein_coding	FAM219B
ENSG00000178814	processed_transcript	OPLAH
ENSG00000178896	protein_coding	EXOSC4
ENSG00000179532	retained_intron	DNHD1
ENSG00000179562	protein_coding	GCC1
ENSG00000179604	protein_coding	CDC42EP4
ENSG00000179627	protein_coding	ZBTB42
ENSG00000179837	protein_coding	RBM15B
ENSG00000179840	protein_coding	C1orf200
ENSG00000179869	nonsense_mediated_decay	ABCA13
ENSG00000179978	unprocessed_pseudogene	RP11-1319K7.1
ENSG00000180096	protein_coding	2001-09-01
ENSG00000180376	protein_coding	CCDC66
ENSG00000180509	protein_coding	KCNE1
ENSG00000180596	protein_coding	HIST1H2BC
ENSG00000180787	protein_coding	ZFP3
ENSG00000180822	nonsense_mediated_decay	PSMG4
ENSG00000180884	protein_coding	ZNF792
ENSG00000181045	protein_coding	SLC26A11
ENSG00000181481	processed_transcript	RNF135
ENSG00000181513	processed_transcript	ACBD4
ENSG00000181666	protein_coding	HKR1
ENSG00000181982	protein_coding	CCDC149
ENSG00000182109	antisense	RP11-69E11.4
ENSG00000182173	protein_coding	TSEN54
ENSG00000182183	protein_coding	FAM159A
ENSG00000182197	protein_coding	EXT1
ENSG00000182224	protein_coding	CYB5D1
ENSG00000182700	protein_coding	IGIP
ENSG00000182749	protein_coding	PAQR7
ENSG00000182979	protein_coding	MTA1
ENSG00000183087	retained_intron	GAS6
ENSG00000183347	protein_coding	GBP6
ENSG00000183426	processed_transcript	NPIPA1
ENSG00000183621	nonsense_mediated_decay	ZNF438
ENSG00000183918	protein_coding	SH2D1A
ENSG00000184060	processed_transcript	ADAP2
ENSG00000184182	nonsense_mediated_decay	UBE2F
ENSG00000184205	retained_intron	TSPYL2
ENSG00000184226	protein_coding	PCDH9
ENSG00000184271	protein_coding	POU6F1
ENSG00000184307	protein_coding	ZDHHC23
ENSG00000184381	protein_coding	PLA2G6
ENSG00000184545	protein_coding	DUSP8
ENSG00000184574	protein_coding	LPAR5
ENSG00000184939	protein_coding	ZFP90
ENSG00000184979	protein_coding	USP18
ENSG00000184992	protein_coding	BRI3BP
ENSG00000185088	processed_transcript	RPS27L
ENSG00000185101	retained_intron	ANO9
ENSG00000185198	protein_coding	PRSS57
ENSG00000185338	protein_coding	SOCS1
ENSG00000185339	protein_coding	TCN2
ENSG00000185344	protein_coding	ATP6V0A2
ENSG00000185917	protein_coding	SETD4
ENSG00000185973	protein_coding	TMLHE
ENSG00000186166	protein_coding	CCDC84
ENSG00000186409	processed_transcript	CCDC30
ENSG00000186918	protein_coding	ZNF395
ENSG00000187037	processed_transcript	GPR141
ENSG00000187621	retained_intron	TCL6
ENSG00000187741	protein_coding	FANCA
ENSG00000187808	protein_coding	SOWAHD
ENSG00000187862	protein_coding	TTC24
ENSG00000187912	protein_coding	CLEC17A
ENSG00000187961	protein_coding	KLHL17
ENSG00000188001	protein_coding	TPRG1
ENSG00000188185	lincRNA	LINC00265
ENSG00000188215	protein_coding	DCUN1D3
ENSG00000188243	protein_coding	COMMD6
ENSG00000188290	protein_coding	HES4
ENSG00000188542	protein_coding	DUSP28
ENSG00000188636	protein_coding	LDOC1L
ENSG00000188735	nonsense_mediated_decay	TMEM120B
ENSG00000188820	protein_coding	FAM26F
ENSG00000188917	protein_coding	TRMT2B
ENSG00000188997	protein_coding	KCTD21
ENSG00000189043	protein_coding	NDUFA4
ENSG00000189241	protein_coding	TSPYL1
ENSG00000196155	nonsense_mediated_decay	PLEKHG4
ENSG00000196169	protein_coding	KIF19
ENSG00000196415	protein_coding	PRTN3
ENSG00000196436	protein_coding	NPIPB15
ENSG00000196605	nonsense_mediated_decay	ZNF846
ENSG00000196683	processed_transcript	TOMM7
ENSG00000196705	protein_coding	ZNF431
ENSG00000196724	protein_coding	ZNF418
ENSG00000196782	protein_coding	MAML3
ENSG00000197019	protein_coding	SERTAD1
ENSG00000197062	unprocessed_pseudogene	RP5-874C20.3
ENSG00000197063	protein_coding	MAFG
ENSG00000197077	protein_coding	KIAA1671
ENSG00000197208	protein_coding	SLC22A4
ENSG00000197272	protein_coding	IL27
ENSG00000197375	protein_coding	SLC22A5
ENSG00000197457	protein_coding	STMN3
ENSG00000197646	protein_coding	PDCD1LG2
ENSG00000197841	protein_coding	ZNF181
ENSG00000197857	nonsense_mediated_decay	ZNF44
ENSG00000197894	protein_coding	ADH5
ENSG00000197989	retained_intron	SNHG12
ENSG00000198019	protein_coding	FCGR1B
ENSG00000198093	protein_coding	ZNF649
ENSG00000198105	nonsense_mediated_decay	ZNF248
ENSG00000198169	processed_transcript	ZNF251
ENSG00000198270	protein_coding	TMEM116
ENSG00000198276	protein_coding	UCKL1
ENSG00000198455	protein_coding	ZXDB
ENSG00000198467	protein_coding	TPM2
ENSG00000198648	processed_transcript	STK39
ENSG00000198744	unprocessed_pseudogene	RP5-857K21.11
ENSG00000198756	protein_coding	COLGALT2
ENSG00000198799	protein_coding	LRIG2
ENSG00000198846	protein_coding	TOX
ENSG00000198863	retained_intron	RUNDC1
ENSG00000198879	protein_coding	SFMBT2
ENSG00000198917	protein_coding	C9orf114
ENSG00000198954	protein_coding	KIAA1279
ENSG00000198959	retained_intron	TGM2
ENSG00000203666	processed_transcript	EFCAB2
ENSG00000203804	protein_coding	ADAMTSL4-AS1
ENSG00000203999	lincRNA	RP11-290F20.1
ENSG00000204261	lincRNA	TAPSAR1
ENSG00000204282	retained_intron	TNRC6C-AS1
ENSG00000204323	protein_coding	SMIM5
ENSG00000204386	retained_intron	NEU1
ENSG00000204397	protein_coding	CARD16
ENSG00000204576	protein_coding	PRR3
ENSG00000204580	protein_coding	DDR1
ENSG00000204634	protein_coding	TBC1D8
ENSG00000204933	unprocessed_pseudogene	CD177P1
ENSG00000205056	lincRNA	RP11-693J15.5
ENSG00000205581	nonsense_mediated_decay	HMGN1
ENSG00000205670	processed_transcript	SMIM11
ENSG00000205786	lincRNA	AC002511.1
ENSG00000205890	antisense	RP11-473M20.5
ENSG00000205927	protein_coding	OLIG2
ENSG00000206053	processed_transcript	HN1L
ENSG00000206077	processed_transcript	ZDHHC11B
ENSG00000206530	protein_coding	WDR52
ENSG00000206549	protein_coding	PRSS50
ENSG00000206561	protein_coding	COLQ
ENSG00000211639	IG_V_gene	IGLV4-60
ENSG00000211652	IG_V_gene	IGLV7-43
ENSG00000211658	IG_V_gene	IGLV3-27
ENSG00000211659	IG_V_gene	IGLV3-25
ENSG00000211664	IG_V_gene	IGLV2-18
ENSG00000211689	TR_C_gene	TRGC1
ENSG00000211706	TR_V_gene	TRBV6-1
ENSG00000211821	TR_V_gene	TRDV2
ENSG00000211933	IG_V_gene	IGHV6-1
ENSG00000211935	IG_V_gene	IGHV1-3
ENSG00000211942	IG_V_gene	IGHV3-13
ENSG00000211964	IG_V_gene	IGHV3-48
ENSG00000211973	IG_V_gene	IGHV1-69
ENSG00000211974	IG_V_gene	IGHV2-70
ENSG00000212743	protein_coding	DKFZP667F0711
ENSG00000213071	transcribed_unprocessed_pseudogene	LPAL2
ENSG00000213347	retained_intron	MXD3
ENSG00000213523	protein_coding	SRA1
ENSG00000213722	protein_coding	DDAH2
ENSG00000213762	processed_transcript	ZNF134
ENSG00000213923	protein_coding	CSNK1E
ENSG00000214279	retained_intron	RP11-108K14.4
ENSG00000214300	protein_coding	SPDYE3
ENSG00000214456	protein_coding	PLIN5
ENSG00000214846	processed_pseudogene	RP11-115L11.1
ENSG00000214900	protein_coding	C14orf182
ENSG00000214922	processed_transcript	HLA-F-AS1
ENSG00000215190	processed_transcript	LINC00680
ENSG00000215244	lincRNA	RP11-563J2.2
ENSG00000216490	protein_coding	IFI30
ENSG00000217555	nonsense_mediated_decay	CKLF
ENSG00000221823	protein_coding	PPP3R1
ENSG00000221890	protein_coding	NPTXR
ENSG00000221968	protein_coding	FADS3
ENSG00000223380	processed_transcript	SEC22B
ENSG00000223401	lincRNA	RP11-211G3.2
ENSG00000223501	protein_coding	VPS52
ENSG00000223552	antisense	RP11-24F11.2
ENSG00000223648	IG_V_gene	IGHV3-64
ENSG00000223705	processed_transcript	NSUN5P1
ENSG00000223773	processed_transcript	CD99P1
ENSG00000223799	antisense	IL10RB-AS1
ENSG00000223803	processed_pseudogene	RPS20P14
ENSG00000223959	processed_transcript	AFG3L1P
ENSG00000224152	antisense	AC009506.1
ENSG00000224373	IG_V_gene	IGHV4-59
ENSG00000225492	processed_transcript	GBP1P1
ENSG00000225648	transcribed_unprocessed_pseudogene	SBDSP1
ENSG00000226029	lincRNA	RP4-798A10.2
ENSG00000226091	lincRNA	LINC00937
ENSG00000227372	antisense	TP73-AS1
ENSG00000228409	transcribed_unprocessed_pseudogene	CCT6P1
ENSG00000229117	protein_coding	RPL41
ENSG00000229180	lincRNA	GS1-124K5.11
ENSG00000230257	antisense	NFE4
ENSG00000231793	processed_transcript	DOC2GP
ENSG00000232022	transcribed_unprocessed_pseudogene	RP5-1109J22.1
ENSG00000232216	IG_V_gene	IGHV3-43
ENSG00000232677	lincRNA	LINC00665
ENSG00000232912	antisense	RP5-1115A15.1
ENSG00000233029	antisense	RP11-439A17.9
ENSG00000233030	antisense	RP11-196G18.3
ENSG00000233214	lincRNA	AC002511.2
ENSG00000233461	antisense	RP11-295G20.2
ENSG00000233750	processed_pseudogene	CICP27
ENSG00000233901	lincRNA	RP11-65J3.1
ENSG00000234420	processed_transcript	ZNF37BP
ENSG00000234518	processed_pseudogene	PTGES3P1
ENSG00000234571	lincRNA	RP5-998N21.4
ENSG00000235169	protein_coding	SMIM1
ENSG00000235194	protein_coding	PPP1R3E
ENSG00000235505	processed_transcript	RP11-693N9.2
ENSG00000236438	lincRNA	FAM157A
ENSG00000236609	protein_coding	ZNF853
ENSG00000236901	sense_intronic	MIR600HG
ENSG00000237649	protein_coding	KIFC1
ENSG00000237765	processed_transcript	FAM200B
ENSG00000237927	lincRNA	RP3-393E18.2
ENSG00000237940	lincRNA	AC093642.3
ENSG00000238105	retained_intron	GOLGA2P5
ENSG00000239056	snoRNA	snoU13
ENSG00000239665	protein_coding	RP11-295P9.3
ENSG00000239855	IG_V_gene	IGKV1-6
ENSG00000240038	nonsense_mediated_decay	AMY2B
ENSG00000240671	IG_V_gene	IGKV1-8
ENSG00000240864	IG_V_gene	IGKV1-16
ENSG00000241014	sense_overlapping	RP11-244H3.1
ENSG00000241106	nonsense_mediated_decay	HLA-DOB
ENSG00000241170	processed_transcript	RP11-147I3.1
ENSG00000241657	lincRNA	TRBV11-2
ENSG00000241685	nonsense_mediated_decay	ARPC1A
ENSG00000241886	sense_intronic	RP11-242C19.2
ENSG00000242125	retained_intron	SNHG3
ENSG00000242247	protein_coding	ARFGAP3
ENSG00000243055	antisense	GK-AS1
ENSG00000243238	IG_V_gene	IGKV2-30
ENSG00000243943	protein_coding	ZNF512
ENSG00000244617	protein_coding	ASPRV1
ENSG00000245680	protein_coding	ZNF585B
ENSG00000246922	protein_coding	UBAP1L
ENSG00000247828	antisense	TMEM161B-AS1
ENSG00000248099	protein_coding	INSL3
ENSG00000248124	processed_transcript	RRN3P1
ENSG00000248166	processed_transcript	AC008984.2
ENSG00000248996	antisense	RP11-1334A24.6
ENSG00000249115	nonsense_mediated_decay	HAUS5
ENSG00000249437	retained_intron	NAIP
ENSG00000249859	lincRNA	PVT1
ENSG00000250696	antisense	RP11-704M14.1
ENSG00000251022	antisense	THAP9-AS1
ENSG00000251230	lincRNA	RP11-701P16.5
ENSG00000251247	protein_coding	ZNF345
ENSG00000251615	lincRNA	RP11-774O3.3
ENSG00000253193	transcribed_unprocessed_pseudogene	FCGR1C
ENSG00000253276	protein_coding	CCDC71L
ENSG00000253998	IG_V_pseudogene	IGKV2-29
ENSG00000254709	protein_coding	IGLL5
ENSG00000254789	lincRNA	RP11-531H8.2
ENSG00000255221	protein_coding	CARD17
ENSG00000255328	lincRNA	RP11-326C3.12
ENSG00000255455	lincRNA	RP11-890B15.3
ENSG00000255717	lincRNA	SNHG1
ENSG00000256087	protein_coding	ZNF432
ENSG00000257017	protein_coding	HP
ENSG00000257275	antisense	RP11-164H13.1
ENSG00000257499	3prime_overlapping_ncrna	RP11-571M6.8
ENSG00000257727	nonsense_mediated_decay	CNPY2
ENSG00000258227	protein_coding	CLEC5A
ENSG00000258890	protein_coding	CEP95
ENSG00000259976	lincRNA	RP11-553L6.5
ENSG00000260401	sense_overlapping	RP11-800A3.4
ENSG00000260467	antisense	RP11-405F3.4
ENSG00000260655	lincRNA	CTA-250D10.23
ENSG00000260711	sense_intronic	RP11-747H7.3
ENSG00000260719	antisense	AC009133.17
ENSG00000260943	lincRNA	RP11-476D10.1
ENSG00000261015	sense_overlapping	RP1-90J20.11
ENSG00000261087	lincRNA	KB-1460A1.5
ENSG00000261372	sense_overlapping	RP11-529H20.6
ENSG00000261471	antisense	RP11-61F12.1
ENSG00000261884	retained_intron	CTC-479C5.12
ENSG00000262823	antisense	RP13-580F15.2
ENSG00000263164	lincRNA	RP11-333E1.2
ENSG00000263345	antisense	RP1-59D14.5
ENSG00000264469	lincRNA	RP11-173M1.8
ENSG00000265666	antisense	CTD-2267D19.2
ENSG00000267369	processed_pseudogene	RP11-1094M14.8
ENSG00000267523	antisense	CTD-2537I9.12
ENSG00000268027	lincRNA	AC006129.2
ENSG00000268205	lincRNA	CTC-444N24.11
ENSG00000268362	lincRNA	CTD-2017D11.1
ENSG00000269404	protein_coding	SPIB
ENSG00000269834	retained_intron	CTD-3018O17.3
ENSG00000269837	processed_transcript	RP11-15H20.5
ENSG00000270012	lincRNA	LL0XNC01-7P3.1
ENSG00000270972	lincRNA	RP11-326C3.15
ENSG00000271856	lincRNA	RP11-861A13.4
ENSG00000272373	processed_transcript	ZNF33B
ENSG00000272821	antisense	CTA-384D8.36
ENSG00000272849	lincRNA	RP11-347I19.8
ENSG00000272914	sense_intronic	RP11-330O11.3

## Sheet: cluster 3
ENSEMBL_GENE_ID	tx_biotype	gene_name
ENSG00000004809	processed_transcript	SLC22A16
ENSG00000007908	protein_coding	SELE
ENSG00000011201	protein_coding	KAL1
ENSG00000017621	protein_coding	MAGIX
ENSG00000050165	processed_transcript	DKK3
ENSG00000054392	protein_coding	HHAT
ENSG00000060709	protein_coding	RIMBP2
ENSG00000064270	protein_coding	ATP2C2
ENSG00000070729	protein_coding	CNGB1
ENSG00000074410	protein_coding	CA12
ENSG00000079393	protein_coding	DUSP13
ENSG00000086967	protein_coding	MYBPC2
ENSG00000087085	protein_coding	ACHE
ENSG00000090263	protein_coding	MRPS33
ENSG00000090889	protein_coding	KIF4A
ENSG00000099282	protein_coding	TSPAN15
ENSG00000100373	protein_coding	UPK3A
ENSG00000100505	protein_coding	TRIM9
ENSG00000101132	protein_coding	PFDN4
ENSG00000102001	protein_coding	CACNA1F
ENSG00000102048	protein_coding	ASB9
ENSG00000102466	protein_coding	FGF14
ENSG00000103534	processed_transcript	TMC5
ENSG00000103599	protein_coding	IQCH
ENSG00000103723	protein_coding	AP3B2
ENSG00000104059	protein_coding	FAM189A1
ENSG00000108924	protein_coding	HLF
ENSG00000109084	protein_coding	TMEM97
ENSG00000109846	protein_coding	CRYAB
ENSG00000110492	protein_coding	MDK
ENSG00000111664	retained_intron	GNB3
ENSG00000112333	protein_coding	NR2E1
ENSG00000113763	protein_coding	UNC5A
ENSG00000114698	protein_coding	PLSCR4
ENSG00000114923	protein_coding	SLC4A3
ENSG00000114993	protein_coding	RTKN
ENSG00000117594	protein_coding	HSD11B1
ENSG00000118194	processed_transcript	TNNT2
ENSG00000118402	protein_coding	ELOVL4
ENSG00000118432	protein_coding	CNR1
ENSG00000118523	protein_coding	CTGF
ENSG00000119326	protein_coding	CTNNAL1
ENSG00000120329	protein_coding	SLC25A2
ENSG00000121005	protein_coding	CRISPLD1
ENSG00000121753	processed_transcript	BAI2
ENSG00000122592	protein_coding	HOXA7
ENSG00000124657	protein_coding	OR2B6
ENSG00000125084	protein_coding	WNT1
ENSG00000125675	protein_coding	GRIA3
ENSG00000126010	protein_coding	GRPR
ENSG00000126251	protein_coding	GPR42
ENSG00000127922	processed_transcript	SHFM1
ENSG00000128641	protein_coding	MYO1B
ENSG00000129244	protein_coding	ATP1B2
ENSG00000130294	retained_intron	KIF1A
ENSG00000130427	protein_coding	EPO
ENSG00000130649	protein_coding	CYP2E1
ENSG00000131470	protein_coding	PSMC3IP
ENSG00000132793	protein_coding	LPIN3
ENSG00000133328	protein_coding	HRASLS2
ENSG00000134207	nonsense_mediated_decay	SYT6
ENSG00000134548	protein_coding	C12orf39
ENSG00000135925	protein_coding	WNT10A
ENSG00000137693	protein_coding	YAP1
ENSG00000138036	protein_coding	DYNC2LI1
ENSG00000138395	nonsense_mediated_decay	CDK15
ENSG00000139200	protein_coding	PIANP
ENSG00000140015	protein_coding	KCNH5
ENSG00000141934	protein_coding	PPAP2C
ENSG00000143603	protein_coding	KCNN3
ENSG00000144837	protein_coding	PLA1A
ENSG00000145002	protein_coding	FAM86B2
ENSG00000145555	protein_coding	MYO10
ENSG00000145721	protein_coding	LIX1
ENSG00000146242	protein_coding	TPBG
ENSG00000146530	protein_coding	VWDE
ENSG00000146700	processed_transcript	SRCRB4D
ENSG00000152078	protein_coding	TMEM56
ENSG00000154240	protein_coding	CEP112
ENSG00000154277	protein_coding	UCHL1
ENSG00000154764	protein_coding	WNT7A
ENSG00000156564	protein_coding	LRFN2
ENSG00000157111	protein_coding	TMEM171
ENSG00000157152	processed_transcript	SYN2
ENSG00000157554	protein_coding	ERG
ENSG00000158164	protein_coding	TMSB15A
ENSG00000158352	protein_coding	SHROOM4
ENSG00000159166	protein_coding	LAD1
ENSG00000159403	protein_coding	C1R
ENSG00000159904	transcribed_unprocessed_pseudogene	ZNF890P
ENSG00000160124	protein_coding	CCDC58
ENSG00000162390	processed_transcript	ACOT11
ENSG00000162630	protein_coding	B3GALT2
ENSG00000162873	protein_coding	KLHDC8A
ENSG00000163082	protein_coding	SGPP2
ENSG00000163217	protein_coding	BMP10
ENSG00000163666	protein_coding	HESX1
ENSG00000163701	retained_intron	IL17RE
ENSG00000163710	nonsense_mediated_decay	PCOLCE2
ENSG00000164379	protein_coding	FOXQ1
ENSG00000164458	protein_coding	T
ENSG00000164520	protein_coding	RAET1E
ENSG00000164695	protein_coding	CHMP4C
ENSG00000164796	protein_coding	CSMD3
ENSG00000165113	protein_coding	GKAP1
ENSG00000165186	protein_coding	PTCHD1
ENSG00000165323	protein_coding	FAT3
ENSG00000165449	protein_coding	SLC16A9
ENSG00000165810	protein_coding	BTNL9
ENSG00000165972	retained_intron	CCDC38
ENSG00000166073	protein_coding	GPR176
ENSG00000166862	protein_coding	CACNG2
ENSG00000166984	processed_transcript	TCP10L2
ENSG00000167105	protein_coding	TMEM92
ENSG00000169174	protein_coding	PCSK9
ENSG00000169627	protein_coding	BOLA2B
ENSG00000170801	protein_coding	HTRA3
ENSG00000171786	protein_coding	NHLH1
ENSG00000172000	nonsense_mediated_decay	ZNF556
ENSG00000172780	protein_coding	RAB43
ENSG00000173699	protein_coding	SPATA3
ENSG00000174705	protein_coding	SH3PXD2B
ENSG00000175063	protein_coding	UBE2C
ENSG00000175920	protein_coding	DOK7
ENSG00000176046	protein_coding	NUPR1
ENSG00000176076	protein_coding	KCNE1L
ENSG00000176731	protein_coding	C8orf59
ENSG00000179101	processed_pseudogene	RP11-349N19.2
ENSG00000180251	protein_coding	SLC9A4
ENSG00000180769	processed_transcript	WDFY3-AS2
ENSG00000181039	protein_coding	ANKRD34A
ENSG00000181143	protein_coding	MUC16
ENSG00000182379	protein_coding	NXPH4
ENSG00000182667	protein_coding	NTM
ENSG00000183396	protein_coding	TMEM89
ENSG00000183695	protein_coding	MRGPRX2
ENSG00000185013	protein_coding	NT5C1B
ENSG00000185442	protein_coding	FAM174B
ENSG00000185499	protein_coding	MUC1
ENSG00000185567	retained_intron	AHNAK2
ENSG00000185818	protein_coding	NAT8L
ENSG00000185897	protein_coding	FFAR3
ENSG00000185955	protein_coding	C7orf61
ENSG00000186417	protein_coding	GLDN
ENSG00000186583	protein_coding	SPATC1
ENSG00000187990	protein_coding	HIST1H2BG
ENSG00000188002	processed_transcript	RP11-43F13.1
ENSG00000188643	protein_coding	S100A16
ENSG00000188828	protein_coding	GLRA4
ENSG00000189182	protein_coding	KRT77
ENSG00000196581	protein_coding	AJAP1
ENSG00000197301	protein_coding	RP11-366L20.2
ENSG00000197409	protein_coding	HIST1H3D
ENSG00000197697	protein_coding	HIST1H2BE
ENSG00000197702	protein_coding	PARVA
ENSG00000197822	protein_coding	OCLN
ENSG00000197882	processed_pseudogene	OR7E13P
ENSG00000198010	protein_coding	DLGAP2
ENSG00000198108	protein_coding	CHSY3
ENSG00000198369	protein_coding	SPRED2
ENSG00000199719	misc_RNA	RN7SKP74
ENSG00000200170	misc_RNA	Y_RNA
ENSG00000200597	snRNA	RNU1-87P
ENSG00000200742	misc_RNA	Y_RNA
ENSG00000203814	protein_coding	HIST2H2BF
ENSG00000203825	unprocessed_pseudogene	RP11-744H18.1
ENSG00000204044	antisense	RP11-465L10.10
ENSG00000204791	antisense	CTD-3065J16.6
ENSG00000204866	processed_transcript	IGFL2
ENSG00000206903	snoRNA	SNORA24
ENSG00000211630	IG_V_gene	IGKV1D-13
ENSG00000211661	IG_V_gene	IGLV3-22
ENSG00000211781	TR_V_gene	TRAV7
ENSG00000211970	IG_V_gene	IGHV4-61
ENSG00000213770	processed_pseudogene	FAM210CP
ENSG00000214184	antisense	AC012487.2
ENSG00000214188	protein_coding	ST7-OT4
ENSG00000214269	processed_pseudogene	LGMNP1
ENSG00000214510	protein_coding	SPINK13
ENSG00000214797	lincRNA	RP11-1036E20.9
ENSG00000215196	antisense	AC091878.1
ENSG00000220871	processed_pseudogene	DNAJC19P6
ENSG00000221027	miRNA	AC068020.1
ENSG00000221230	miRNA	MIR548L
ENSG00000222467	misc_RNA	Y_RNA
ENSG00000222880	misc_RNA	RN7SKP261
ENSG00000223808	lincRNA	RP11-428L9.2
ENSG00000223839	processed_transcript	FAM95B1
ENSG00000224067	processed_pseudogene	RP11-430K21.2
ENSG00000224939	lincRNA	LINC00184
ENSG00000225292	sense_intronic	RP11-57H14.3
ENSG00000225485	protein_coding	ARHGAP23
ENSG00000225556	protein_coding	C2CD4D
ENSG00000225760	lincRNA	LINC00431
ENSG00000226038	processed_pseudogene	PPIAP21
ENSG00000226102	unprocessed_pseudogene	SEPT7P3
ENSG00000226664	antisense	RP4-745E8.2
ENSG00000227081	processed_pseudogene	RP11-543P15.1
ENSG00000227124	processed_transcript	ZNF717
ENSG00000227558	processed_transcript	PGM5P2
ENSG00000227844	antisense	RP13-143G15.3
ENSG00000227920	lincRNA	RP1-153P14.5
ENSG00000228495	lincRNA	LINC01013
ENSG00000228536	lincRNA	RP11-392O17.1
ENSG00000228549	lincRNA	U1
ENSG00000228572	unprocessed_pseudogene	LL0YNC03-29C1.1
ENSG00000228651	antisense	RP11-556E13.1
ENSG00000228817	lincRNA	BACH1-IT2
ENSG00000228826	lincRNA	RP11-344P13.4
ENSG00000228835	protein_coding	AC012123.1
ENSG00000229308	lincRNA	AC010084.1
ENSG00000229456	processed_pseudogene	RLIMP1
ENSG00000229502	antisense	RP11-52J3.2
ENSG00000229769	TR_V_gene	TRBV10-2
ENSG00000229847	antisense	EMX2OS
ENSG00000229852	antisense	RP11-398K22.12
ENSG00000230191	processed_pseudogene	RP4-725G10.3
ENSG00000231233	antisense	CCDC147-AS1
ENSG00000231386	processed_pseudogene	AC007395.4
ENSG00000231830	antisense	XX-FW83128A1.2
ENSG00000232217	processed_pseudogene	FTLP8
ENSG00000232254	unprocessed_pseudogene	CSF2RBP1
ENSG00000232973	antisense	CYP1B1-AS1
ENSG00000233077	lincRNA	RP11-290F20.2
ENSG00000233224	protein_coding	HIST1H2AM
ENSG00000233387	lincRNA	RP11-342D11.3
ENSG00000234184	lincRNA	RP5-887A10.1
ENSG00000234396	lincRNA	RP11-181G12.4
ENSG00000234436	unprocessed_pseudogene	AC008984.7
ENSG00000235268	protein_coding	KDM4E
ENSG00000236409	unitary_pseudogene	NRADDP
ENSG00000236439	processed_pseudogene	RP11-175B9.3
ENSG00000236545	antisense	AP001619.3
ENSG00000236675	unprocessed_pseudogene	MTX1P1
ENSG00000236914	lincRNA	RP11-1008C21.2
ENSG00000237080	antisense	EHMT2-AS1
ENSG00000237372	lincRNA	RP11-316P17.2
ENSG00000237642	processed_pseudogene	HMGB3P5
ENSG00000237647	antisense	ERICH1-AS1
ENSG00000237674	unprocessed_pseudogene	GSTA7P
ENSG00000238015	processed_pseudogene	RP4-641G12.3
ENSG00000238152	unprocessed_pseudogene	OR7E140P
ENSG00000238339	snoRNA	snoU13
ENSG00000238807	snoRNA	snoU13
ENSG00000239265	antisense	CLRN1-AS1
ENSG00000239392	processed_pseudogene	RP11-537H15.4
ENSG00000240210	processed_pseudogene	RP11-204K16.1
ENSG00000240954	processed_pseudogene	RPL4P1
ENSG00000241244	IG_V_gene	IGKV1D-16
ENSG00000241765	processed_pseudogene	RP11-159A18.1
ENSG00000241933	lincRNA	RP11-755B10.3
ENSG00000242766	IG_V_gene	IGKV1D-17
ENSG00000243063	IG_V_gene	IGKV3-7
ENSG00000243273	antisense	RP11-166N6.2
ENSG00000243836	antisense	WDR86-AS1
ENSG00000243969	lincRNA	RP11-439C8.1
ENSG00000244026	processed_transcript	FAM86DP
ENSG00000246596	processed_transcript	RP11-1277A3.2
ENSG00000247572	antisense	CKMT2-AS1
ENSG00000248327	processed_pseudogene	RP11-443J23.1
ENSG00000248466	processed_pseudogene	RP11-640B6.1
ENSG00000249138	processed_transcript	RP11-701P16.1
ENSG00000249173	lincRNA	LINC01093
ENSG00000249188	unprocessed_pseudogene	ENPP7P1
ENSG00000249307	antisense	LINC01088
ENSG00000250366	lincRNA	LINC00617
ENSG00000250400	lincRNA	LINC00977
ENSG00000250687	processed_transcript	RP11-497H16.7
ENSG00000250816	processed_pseudogene	DCAF13P2
ENSG00000250918	unprocessed_pseudogene	RP11-497H16.4
ENSG00000251034	antisense	RP11-582J16.4
ENSG00000251606	protein_coding	CTD-2215E18.1
ENSG00000251634	unprocessed_pseudogene	RP11-1280N14.3
ENSG00000251927	miRNA	AC099539.1
ENSG00000252793	rRNA	RNA5SP196
ENSG00000253111	lincRNA	RP11-136O12.2
ENSG00000253120	IG_V_pseudogene	IGLV2-34
ENSG00000253132	IG_V_pseudogene	IGHV3-62
ENSG00000253240	IG_V_pseudogene	IGHV3-36
ENSG00000253313	protein_coding	C1orf210
ENSG00000253451	IG_V_pseudogene	IGLV2-28
ENSG00000253497	IG_V_pseudogene	IGKV1-13
ENSG00000253716	antisense	RP13-582O9.5
ENSG00000253943	processed_pseudogene	KRT18P37
ENSG00000254326	IG_V_pseudogene	IGHV7-27
ENSG00000254363	lincRNA	CTB-131B5.5
ENSG00000254395	IG_V_pseudogene	IGHV4-55
ENSG00000254602	sense_overlapping	AP000662.4
ENSG00000254667	protein_coding	AP000783.1
ENSG00000254812	antisense	RP11-661A12.12
ENSG00000254865	antisense	RP11-748C4.1
ENSG00000255108	antisense	AP006621.8
ENSG00000256098	processed_pseudogene	RP11-691F15.1
ENSG00000256128	lincRNA	LINC00944
ENSG00000256271	antisense	CACNA1C-AS2
ENSG00000256347	processed_pseudogene	OR8R1P
ENSG00000256433	lincRNA	RP1-102E24.8
ENSG00000256705	antisense	CTD-2017C7.1
ENSG00000257242	processed_transcript	C12orf79
ENSG00000257285	antisense	RP11-298I3.1
ENSG00000257433	lincRNA	RP1-197B17.3
ENSG00000257446	protein_coding	ZNF878
ENSG00000257542	processed_transcript	OR7E47P
ENSG00000258083	protein_coding	OR9A4
ENSG00000258137	antisense	RP11-753H16.3
ENSG00000258308	lincRNA	RP11-554E23.2
ENSG00000258479	lincRNA	LINC00640
ENSG00000258499	lincRNA	RP11-862G15.2
ENSG00000258702	lincRNA	RP11-433J8.1
ENSG00000258760	lincRNA	CTD-2509G16.5
ENSG00000259129	lincRNA	LINC00648
ENSG00000259182	lincRNA	RP11-424I19.2
ENSG00000259591	antisense	RP11-554D20.1
ENSG00000259641	lincRNA	RP11-279F6.3
ENSG00000259912	lincRNA	CTC-527H23.2
ENSG00000260112	processed_pseudogene	CTC-543D15.1
ENSG00000260518	processed_transcript	BMS1P8
ENSG00000260784	unprocessed_pseudogene	AC026150.6
ENSG00000260907	lincRNA	AC008088.4
ENSG00000261136	antisense	RP11-37C7.3
ENSG00000261211	lincRNA	RP1-80N2.3
ENSG00000261239	processed_transcript	ANKRD26P1
ENSG00000263126	lincRNA	CTC-479C5.10
ENSG00000263926	miRNA	MIR4462
ENSG00000264745	antisense	RP11-403A21.2
ENSG00000265565	miRNA	MIR3143
ENSG00000265820	miRNA	MIR3177
ENSG00000266117	processed_pseudogene	LOC732538
ENSG00000266517	miRNA	MIR4715
ENSG00000266631	miRNA	AC006116.1
ENSG00000267279	lincRNA	RP11-879F14.2
ENSG00000267650	antisense	CTD-2553C6.1
ENSG00000267737	lincRNA	AC061992.2
ENSG00000268965	protein_coding	AC061992.1
ENSG00000269549	protein_coding	AL031663.2
ENSG00000269811	processed_pseudogene	SCGB2B3P
ENSG00000269873	lincRNA	CTD-2587H19.3
ENSG00000269927	lincRNA	RP6-91H8.3
ENSG00000269936	lincRNA	MIR145
ENSG00000270061	sense_intronic	RP11-214K3.19
ENSG00000270107	lincRNA	CTD-2306M10.1
ENSG00000270174	antisense	RP1-256G22.2
ENSG00000270207	antisense	RP11-157E16.1
ENSG00000270356	IG_V_pseudogene	IGHV1OR15-4
ENSG00000270426	sense_intronic	RP11-326I11.5
ENSG00000270864	IG_V_pseudogene	IGHV3OR16-6
ENSG00000270921	processed_pseudogene	CICP23
ENSG00000270990	processed_pseudogene	RP11-632K21.6
ENSG00000271288	IG_V_pseudogene	IGHV1OR15-3
ENSG00000271304	processed_pseudogene	DPRXP2
ENSG00000271495	processed_pseudogene	RP11-666O2.1
ENSG00000271732	lincRNA	RP5-1182A14.5
ENSG00000271992	lincRNA	RP11-42O15.3
ENSG00000272175	antisense	RP4-657D16.6
ENSG00000272396	antisense	CTC-490G23.4
ENSG00000272485	lincRNA	RP11-284J1.1
ENSG00000272941	antisense	RP11-134L10.1
ENSG00000273073	lincRNA	RP11-109E12.1
ENSG00000273133	antisense	RP11-799M12.2
ENSG00000273245	lincRNA	RP11-434P11.2

## Sheet: cluster 4
ENSEMBL_GENE_ID	tx_biotype	gene_name
ENSG00000002834	protein_coding	LASP1
ENSG00000002919	protein_coding	SNX11
ENSG00000004660	protein_coding	CAMKK1
ENSG00000005020	protein_coding	SKAP2
ENSG00000005302	protein_coding	MSL3
ENSG00000005893	protein_coding	LAMP2
ENSG00000005961	protein_coding	ITGA2B
ENSG00000006007	protein_coding	GDE1
ENSG00000007237	protein_coding	GAS7
ENSG00000007944	protein_coding	MYLIP
ENSG00000008438	protein_coding	PGLYRP1
ENSG00000008988	protein_coding	RPS20
ENSG00000009307	protein_coding	CSDE1
ENSG00000010030	protein_coding	ETV7
ENSG00000010327	protein_coding	STAB1
ENSG00000011275	protein_coding	RNF216
ENSG00000011304	protein_coding	PTBP1
ENSG00000011422	protein_coding	PLAUR
ENSG00000012124	protein_coding	CD22
ENSG00000013364	protein_coding	MVP
ENSG00000013374	protein_coding	NUB1
ENSG00000013725	protein_coding	CD6
ENSG00000015133	nonsense_mediated_decay	CCDC88C
ENSG00000015475	protein_coding	BID
ENSG00000020633	protein_coding	RUNX3
ENSG00000021355	protein_coding	SERPINB1
ENSG00000022277	protein_coding	RTFDC1
ENSG00000023171	protein_coding	GRAMD1B
ENSG00000023318	protein_coding	ERP44
ENSG00000027075	protein_coding	PRKCH
ENSG00000027697	protein_coding	IFNGR1
ENSG00000028528	protein_coding	SNX1
ENSG00000033100	protein_coding	CHPF2
ENSG00000033327	protein_coding	GAB2
ENSG00000033800	protein_coding	PIAS1
ENSG00000034152	nonsense_mediated_decay	MAP2K3
ENSG00000034713	protein_coding	GABARAPL2
ENSG00000035862	protein_coding	TIMP2
ENSG00000043143	protein_coding	JADE2
ENSG00000043462	protein_coding	LCP2
ENSG00000044446	protein_coding	PHKA2
ENSG00000044574	protein_coding	HSPA5
ENSG00000046651	protein_coding	OFD1
ENSG00000047597	protein_coding	XK
ENSG00000047644	protein_coding	WWC3
ENSG00000049245	protein_coding	VAMP3
ENSG00000049860	protein_coding	HEXB
ENSG00000051009	protein_coding	FAM160A2
ENSG00000051620	protein_coding	HEBP2
ENSG00000053254	protein_coding	FOXN3
ENSG00000054523	protein_coding	KIF1B
ENSG00000054967	protein_coding	RELT
ENSG00000056558	protein_coding	TRAF1
ENSG00000058799	nonsense_mediated_decay	YIPF1
ENSG00000059122	protein_coding	FLYWCH1
ENSG00000059804	protein_coding	SLC2A3
ENSG00000060069	protein_coding	CTDP1
ENSG00000060491	protein_coding	OGFR
ENSG00000062282	protein_coding	DGAT2
ENSG00000064601	nonsense_mediated_decay	CTSA
ENSG00000064932	protein_coding	SBNO2
ENSG00000065135	protein_coding	GNAI3
ENSG00000065357	protein_coding	DGKA
ENSG00000065882	protein_coding	TBC1D1
ENSG00000066294	protein_coding	CD84
ENSG00000067066	protein_coding	SP100
ENSG00000067182	nonsense_mediated_decay	TNFRSF1A
ENSG00000067560	protein_coding	RHOA
ENSG00000068024	protein_coding	HDAC4
ENSG00000068028	protein_coding	RASSF1
ENSG00000068079	protein_coding	IFI35
ENSG00000068323	nonsense_mediated_decay	TFE3
ENSG00000068366	processed_transcript	ACSL4
ENSG00000068400	protein_coding	GRIPAP1
ENSG00000068697	protein_coding	LAPTM4A
ENSG00000069399	retained_intron	BCL3
ENSG00000070190	protein_coding	DAPP1
ENSG00000071054	protein_coding	MAP4K4
ENSG00000072310	nonsense_mediated_decay	SREBF1
ENSG00000072401	protein_coding	UBE2D1
ENSG00000072518	protein_coding	MARK2
ENSG00000073331	processed_transcript	ALPK1
ENSG00000073350	protein_coding	LLGL2
ENSG00000073861	protein_coding	TBX21
ENSG00000073921	protein_coding	PICALM
ENSG00000074319	protein_coding	TSG101
ENSG00000074660	protein_coding	SCARF1
ENSG00000074803	nonsense_mediated_decay	SLC12A1
ENSG00000075399	protein_coding	VPS9D1
ENSG00000075413	protein_coding	MARK3
ENSG00000075420	protein_coding	FNDC3B
ENSG00000075426	processed_transcript	FOSL2
ENSG00000075826	protein_coding	SEC31B
ENSG00000077238	protein_coding	IL4R
ENSG00000077420	protein_coding	APBB1IP
ENSG00000077684	protein_coding	JADE1
ENSG00000078081	protein_coding	LAMP3
ENSG00000078369	protein_coding	GNB1
ENSG00000078618	protein_coding	NRD1
ENSG00000078902	protein_coding	TOLLIP
ENSG00000079263	protein_coding	SP140
ENSG00000079277	nonsense_mediated_decay	MKNK1
ENSG00000079385	protein_coding	CEACAM1
ENSG00000080815	protein_coding	PSEN1
ENSG00000080822	protein_coding	CLDND1
ENSG00000081189	protein_coding	MEF2C
ENSG00000082014	processed_transcript	SMARCD3
ENSG00000082512	processed_transcript	TRAF5
ENSG00000082996	protein_coding	RNF13
ENSG00000083454	protein_coding	P2RX5
ENSG00000084733	retained_intron	RAB10
ENSG00000085063	protein_coding	CD59
ENSG00000085117	protein_coding	CD82
ENSG00000086061	protein_coding	DNAJA1
ENSG00000086730	protein_coding	LAT2
ENSG00000087152	protein_coding	ATXN7L3
ENSG00000087157	protein_coding	PGS1
ENSG00000087253	protein_coding	LPCAT2
ENSG00000087266	protein_coding	SH3BP2
ENSG00000088298	protein_coding	EDEM2
ENSG00000088826	processed_transcript	SMOX
ENSG00000088930	protein_coding	XRN2
ENSG00000089009	retained_intron	RPL6
ENSG00000089351	protein_coding	GRAMD1A
ENSG00000090006	processed_transcript	LTBP4
ENSG00000090339	protein_coding	ICAM1
ENSG00000090487	protein_coding	SPG21
ENSG00000091106	protein_coding	NLRC4
ENSG00000092010	protein_coding	PSME1
ENSG00000092531	retained_intron	SNAP23
ENSG00000095787	protein_coding	WAC
ENSG00000096060	protein_coding	FKBP5
ENSG00000096063	protein_coding	SRPK1
ENSG00000097033	protein_coding	SH3GLB1
ENSG00000099326	retained_intron	MZF1
ENSG00000099860	retained_intron	GADD45B
ENSG00000099949	processed_transcript	LZTR1
ENSG00000100139	protein_coding	MICALL1
ENSG00000100284	protein_coding	TOM1
ENSG00000100296	protein_coding	THOC5
ENSG00000100300	protein_coding	TSPO
ENSG00000100330	protein_coding	MTMR3
ENSG00000100342	protein_coding	APOL1
ENSG00000100364	protein_coding	KIAA0930
ENSG00000100365	protein_coding	NCF4
ENSG00000100461	protein_coding	RBM23
ENSG00000100504	protein_coding	PYGL
ENSG00000100596	protein_coding	SPTLC2
ENSG00000100644	processed_transcript	HIF1A
ENSG00000100721	protein_coding	TCL1A
ENSG00000100811	protein_coding	YY1
ENSG00000100897	protein_coding	DCAF11
ENSG00000100906	protein_coding	NFKBIA
ENSG00000100911	retained_intron	PSME2
ENSG00000100938	protein_coding	GMPR2
ENSG00000101096	protein_coding	NFATC2
ENSG00000101150	protein_coding	TPD52L2
ENSG00000101152	protein_coding	DNAJC5
ENSG00000101160	protein_coding	CTSZ
ENSG00000101181	processed_transcript	MTG2
ENSG00000101224	protein_coding	CDC25B
ENSG00000101236	protein_coding	RNF24
ENSG00000101290	protein_coding	CDS2
ENSG00000101310	protein_coding	SEC23B
ENSG00000101335	protein_coding	MYL9
ENSG00000101367	protein_coding	MAPRE1
ENSG00000101425	protein_coding	BPI
ENSG00000101445	protein_coding	PPP1R16B
ENSG00000101474	protein_coding	APMAP
ENSG00000101493	protein_coding	ZNF516
ENSG00000101558	protein_coding	VAPA
ENSG00000101608	protein_coding	MYL12A
ENSG00000101695	protein_coding	RNF125
ENSG00000101856	protein_coding	PGRMC1
ENSG00000101916	protein_coding	TLR8
ENSG00000102144	processed_transcript	PGK1
ENSG00000102524	processed_transcript	TNFSF13B
ENSG00000102796	protein_coding	DHRS12
ENSG00000102837	protein_coding	OLFM4
ENSG00000102921	protein_coding	N4BP1
ENSG00000103005	protein_coding	USB1
ENSG00000103056	protein_coding	SMPD3
ENSG00000103194	protein_coding	USP10
ENSG00000103196	protein_coding	CRISPLD2
ENSG00000103222	protein_coding	ABCC1
ENSG00000103335	protein_coding	PIEZO1
ENSG00000103355	protein_coding	PRSS33
ENSG00000103365	protein_coding	GGA2
ENSG00000103507	protein_coding	BCKDK
ENSG00000103653	protein_coding	CSK
ENSG00000103769	processed_transcript	RAB11A
ENSG00000104320	protein_coding	NBN
ENSG00000104324	protein_coding	CPQ
ENSG00000104325	nonsense_mediated_decay	DECR1
ENSG00000104518	protein_coding	GSDMD
ENSG00000104687	protein_coding	GSR
ENSG00000104805	protein_coding	NUCB1
ENSG00000104814	processed_transcript	MAP4K1
ENSG00000104856	protein_coding	RELB
ENSG00000104915	nonsense_mediated_decay	STX10
ENSG00000104921	protein_coding	FCER2
ENSG00000105063	retained_intron	PPP6R1
ENSG00000105339	protein_coding	DENND3
ENSG00000105352	protein_coding	CEACAM4
ENSG00000105355	protein_coding	PLIN3
ENSG00000105366	protein_coding	SIGLEC8
ENSG00000105383	protein_coding	CD33
ENSG00000105402	protein_coding	NAPA
ENSG00000105738	protein_coding	SIPA1L3
ENSG00000105993	protein_coding	DNAJB6
ENSG00000106682	protein_coding	EIF4H
ENSG00000106683	protein_coding	LIMK1
ENSG00000106829	protein_coding	TLE4
ENSG00000107201	protein_coding	DDX58
ENSG00000107341	protein_coding	UBE2R2
ENSG00000108179	processed_transcript	PPIF
ENSG00000108294	protein_coding	PSMB3
ENSG00000108349	retained_intron	CASC3
ENSG00000108424	protein_coding	KPNB1
ENSG00000108582	protein_coding	CPD
ENSG00000108771	nonsense_mediated_decay	DHX58
ENSG00000108848	protein_coding	LUC7L3
ENSG00000108861	protein_coding	DUSP3
ENSG00000109133	protein_coding	TMEM33
ENSG00000109323	retained_intron	MANBA
ENSG00000109332	protein_coding	UBE2D3
ENSG00000109466	protein_coding	KLHL2
ENSG00000109743	protein_coding	BST1
ENSG00000109920	protein_coding	FNBP4
ENSG00000110047	protein_coding	EHD1
ENSG00000110057	processed_transcript	UNC93B1
ENSG00000110077	protein_coding	MS4A6A
ENSG00000110080	nonsense_mediated_decay	ST3GAL4
ENSG00000110090	protein_coding	CPT1A
ENSG00000110446	protein_coding	SLC15A3
ENSG00000110448	protein_coding	CD5
ENSG00000111229	protein_coding	ARPC3
ENSG00000111321	processed_transcript	LTBR
ENSG00000111666	processed_transcript	CHPT1
ENSG00000111737	protein_coding	RAB35
ENSG00000111802	protein_coding	TDP2
ENSG00000111859	protein_coding	NEDD9
ENSG00000112053	protein_coding	SLC26A8
ENSG00000112062	protein_coding	MAPK14
ENSG00000112081	protein_coding	SRSF3
ENSG00000112195	protein_coding	TREML2
ENSG00000112299	protein_coding	VNN1
ENSG00000112335	protein_coding	SNX3
ENSG00000112343	protein_coding	TRIM38
ENSG00000112561	protein_coding	TFEB
ENSG00000112658	protein_coding	SRF
ENSG00000112759	protein_coding	SLC29A1
ENSG00000112977	protein_coding	DAP
ENSG00000113140	protein_coding	SPARC
ENSG00000113263	protein_coding	ITK
ENSG00000113368	processed_transcript	LMNB1
ENSG00000113384	protein_coding	GOLPH3
ENSG00000113532	protein_coding	ST8SIA4
ENSG00000113732	protein_coding	ATP6V0E1
ENSG00000114268	protein_coding	PFKFB4
ENSG00000114423	protein_coding	CBLB
ENSG00000114784	protein_coding	EIF1B
ENSG00000114942	protein_coding	EEF1B2
ENSG00000114978	protein_coding	MOB1A
ENSG00000115085	protein_coding	ZAP70
ENSG00000115091	protein_coding	ACTR3
ENSG00000115155	protein_coding	OTOF
ENSG00000115165	protein_coding	CYTIP
ENSG00000115267	protein_coding	IFIH1
ENSG00000115310	protein_coding	RTN4
ENSG00000115762	protein_coding	PLEKHB2
ENSG00000115828	protein_coding	QPCT
ENSG00000115875	protein_coding	SRSF7
ENSG00000115956	protein_coding	PLEK
ENSG00000116017	processed_transcript	ARID3A
ENSG00000116044	protein_coding	NFE2L2
ENSG00000116209	protein_coding	TMEM59
ENSG00000116489	protein_coding	CAPZA1
ENSG00000116514	protein_coding	RNF19B
ENSG00000116560	processed_transcript	SFPQ
ENSG00000116584	protein_coding	ARHGEF2
ENSG00000116691	processed_transcript	MIIP
ENSG00000116754	protein_coding	SRSF11
ENSG00000116786	protein_coding	PLEKHM2
ENSG00000116991	protein_coding	SIPA1L2
ENSG00000117151	protein_coding	CTBS
ENSG00000117360	protein_coding	PRPF3
ENSG00000117676	nonsense_mediated_decay	RPS6KA1
ENSG00000118113	protein_coding	MMP8
ENSG00000118181	nonsense_mediated_decay	RPS25
ENSG00000118217	protein_coding	ATF6
ENSG00000118515	protein_coding	SGK1
ENSG00000118564	protein_coding	FBXL5
ENSG00000118971	protein_coding	CCND2
ENSG00000119048	protein_coding	UBE2B
ENSG00000119318	protein_coding	RAD23B
ENSG00000119321	protein_coding	FKBP15
ENSG00000119522	processed_transcript	DENND1A
ENSG00000119655	protein_coding	NPC2
ENSG00000119669	protein_coding	IRF2BPL
ENSG00000119689	nonsense_mediated_decay	DLST
ENSG00000120129	protein_coding	DUSP1
ENSG00000120217	protein_coding	CD274
ENSG00000120306	protein_coding	CYSTM1
ENSG00000120709	processed_transcript	FAM53C
ENSG00000120885	protein_coding	CLU
ENSG00000120899	protein_coding	PTK2B
ENSG00000121310	protein_coding	ECHDC2
ENSG00000121316	protein_coding	PLBD1
ENSG00000121774	protein_coding	KHDRBS1
ENSG00000121807	protein_coding	CCR2
ENSG00000122026	protein_coding	RPL21
ENSG00000122406	protein_coding	RPL5
ENSG00000122490	protein_coding	PQLC1
ENSG00000122515	protein_coding	ZMIZ2
ENSG00000122643	protein_coding	NT5C3A
ENSG00000122694	protein_coding	GLIPR2
ENSG00000122783	processed_transcript	C7orf49
ENSG00000122986	protein_coding	HVCN1
ENSG00000123130	protein_coding	ACOT9
ENSG00000123416	protein_coding	TUBA1B
ENSG00000123609	protein_coding	NMI
ENSG00000123610	protein_coding	TNFAIP6
ENSG00000123700	protein_coding	KCNJ2
ENSG00000124181	protein_coding	PLCG1
ENSG00000124193	nonsense_mediated_decay	SRSF6
ENSG00000124201	protein_coding	ZNFX1
ENSG00000124214	protein_coding	STAU1
ENSG00000124226	protein_coding	RNF114
ENSG00000124256	protein_coding	ZBP1
ENSG00000124469	protein_coding	CEACAM8
ENSG00000124491	protein_coding	F13A1
ENSG00000124588	protein_coding	NQO2
ENSG00000125148	protein_coding	MT2A
ENSG00000125304	protein_coding	TM9SF2
ENSG00000125538	protein_coding	IL1B
ENSG00000125779	protein_coding	PANK2
ENSG00000125826	protein_coding	RBCK1
ENSG00000126001	protein_coding	CEP250
ENSG00000126464	protein_coding	PRR12
ENSG00000126561	protein_coding	STAT5A
ENSG00000127948	protein_coding	POR
ENSG00000127954	protein_coding	STEAP4
ENSG00000128159	protein_coding	TUBGCP6
ENSG00000128294	protein_coding	TPST2
ENSG00000128335	protein_coding	APOL2
ENSG00000128340	protein_coding	RAC2
ENSG00000128512	protein_coding	DOCK4
ENSG00000128594	protein_coding	LRRC4
ENSG00000129351	protein_coding	ILF3
ENSG00000129355	protein_coding	CDKN2D
ENSG00000129450	protein_coding	SIGLEC9
ENSG00000129515	protein_coding	SNX6
ENSG00000129667	retained_intron	RHBDF2
ENSG00000130303	protein_coding	BST2
ENSG00000130429	protein_coding	ARPC1B
ENSG00000130830	protein_coding	MPP1
ENSG00000131149	protein_coding	GSE1
ENSG00000131378	nonsense_mediated_decay	RFTN1
ENSG00000131408	protein_coding	NR1H2
ENSG00000131724	protein_coding	IL13RA1
ENSG00000131759	protein_coding	RARA
ENSG00000131873	protein_coding	CHSY1
ENSG00000132205	protein_coding	EMILIN2
ENSG00000132334	protein_coding	PTPRE
ENSG00000132510	processed_transcript	KDM6B
ENSG00000132694	protein_coding	ARHGEF11
ENSG00000132716	protein_coding	DCAF8
ENSG00000133030	protein_coding	MPRIP
ENSG00000133106	protein_coding	EPSTI1
ENSG00000133574	protein_coding	GIMAP4
ENSG00000133742	protein_coding	CA1
ENSG00000133789	protein_coding	SWAP70
ENSG00000133961	protein_coding	NUMB
ENSG00000134061	protein_coding	CD180
ENSG00000134107	protein_coding	BHLHE40
ENSG00000134243	protein_coding	SORT1
ENSG00000134287	protein_coding	ARF3
ENSG00000134326	protein_coding	CMPK2
ENSG00000134333	protein_coding	LDHA
ENSG00000134686	protein_coding	PHC2
ENSG00000134744	protein_coding	ZCCHC11
ENSG00000134755	protein_coding	DSC2
ENSG00000134809	protein_coding	TIMM10
ENSG00000134905	retained_intron	CARS2
ENSG00000134996	protein_coding	OSTF1
ENSG00000135148	protein_coding	TRAFD1
ENSG00000135334	protein_coding	AKIRIN2
ENSG00000135363	retained_intron	LMO2
ENSG00000135365	protein_coding	PHF21A
ENSG00000135378	protein_coding	PRRG4
ENSG00000135404	protein_coding	CD63
ENSG00000135506	protein_coding	OS9
ENSG00000135604	protein_coding	STX11
ENSG00000135677	protein_coding	GNS
ENSG00000135766	protein_coding	EGLN1
ENSG00000135828	protein_coding	RNASEL
ENSG00000135838	processed_transcript	NPL
ENSG00000135899	retained_intron	SP110
ENSG00000135926	protein_coding	TMBIM1
ENSG00000135956	protein_coding	TMEM127
ENSG00000136026	protein_coding	CKAP4
ENSG00000136250	protein_coding	AOAH
ENSG00000136279	protein_coding	DBNL
ENSG00000136560	protein_coding	TANK
ENSG00000136630	protein_coding	HLX
ENSG00000136653	protein_coding	RASSF5
ENSG00000136816	protein_coding	TOR1B
ENSG00000136827	protein_coding	TOR1A
ENSG00000136869	protein_coding	TLR4
ENSG00000136878	processed_transcript	USP20
ENSG00000136942	protein_coding	RPL35
ENSG00000137312	retained_intron	FLOT1
ENSG00000137337	protein_coding	MDC1
ENSG00000137393	protein_coding	RNF144B
ENSG00000137414	protein_coding	FAM8A1
ENSG00000137462	protein_coding	TLR2
ENSG00000137509	protein_coding	PRCP
ENSG00000137752	protein_coding	CASP1
ENSG00000137757	nonsense_mediated_decay	CASP5
ENSG00000137767	protein_coding	SQRDL
ENSG00000138029	protein_coding	HADHB
ENSG00000138069	processed_transcript	RAB1A
ENSG00000138378	protein_coding	STAT4
ENSG00000138433	protein_coding	CIR1
ENSG00000138449	protein_coding	SLC40A1
ENSG00000138678	processed_transcript	AGPAT9
ENSG00000138756	nonsense_mediated_decay	BMP2K
ENSG00000138772	protein_coding	ANXA3
ENSG00000138801	processed_transcript	PAPSS1
ENSG00000138835	protein_coding	RGS3
ENSG00000139083	protein_coding	ETV6
ENSG00000139178	nonsense_mediated_decay	C1RL
ENSG00000139187	protein_coding	KLRG1
ENSG00000139190	protein_coding	VAMP1
ENSG00000139318	protein_coding	DUSP6
ENSG00000139626	protein_coding	ITGB7
ENSG00000139641	protein_coding	ESYT1
ENSG00000139946	protein_coding	PELI2
ENSG00000140391	protein_coding	TSPAN3
ENSG00000140464	protein_coding	PML
ENSG00000140563	protein_coding	MCTP2
ENSG00000140564	protein_coding	FURIN
ENSG00000140749	protein_coding	IGSF6
ENSG00000140941	processed_transcript	MAP1LC3B
ENSG00000140968	protein_coding	IRF8
ENSG00000141012	protein_coding	GALNS
ENSG00000141526	protein_coding	SLC16A3
ENSG00000141562	protein_coding	NARF
ENSG00000141699	nonsense_mediated_decay	FAM134C
ENSG00000141968	protein_coding	VAV1
ENSG00000142166	protein_coding	IFNAR1
ENSG00000142185	protein_coding	TRPM2
ENSG00000142208	protein_coding	AKT1
ENSG00000142961	protein_coding	MOB3C
ENSG00000143162	processed_transcript	CREG1
ENSG00000143207	retained_intron	RFWD2
ENSG00000143337	protein_coding	TOR1AIP1
ENSG00000143376	nonsense_mediated_decay	SNX27
ENSG00000143382	protein_coding	ADAMTSL4
ENSG00000143437	protein_coding	ARNT
ENSG00000143515	protein_coding	ATP8B2
ENSG00000143549	protein_coding	TPM3
ENSG00000143570	protein_coding	SLC39A1
ENSG00000143622	protein_coding	RIT1
ENSG00000143753	protein_coding	DEGS1
ENSG00000143761	protein_coding	ARF1
ENSG00000143772	protein_coding	ITPKB
ENSG00000143797	protein_coding	MBOAT2
ENSG00000143891	protein_coding	GALM
ENSG00000143947	protein_coding	RPS27A
ENSG00000144118	protein_coding	RALB
ENSG00000144655	protein_coding	CSRNP1
ENSG00000144802	protein_coding	NFKBIZ
ENSG00000144848	protein_coding	ATG3
ENSG00000145425	protein_coding	RPS3A
ENSG00000145649	protein_coding	GZMA
ENSG00000145685	protein_coding	LHFPL2
ENSG00000145907	protein_coding	G3BP1
ENSG00000146425	protein_coding	DYNLT1
ENSG00000146592	protein_coding	CREB5
ENSG00000146828	processed_transcript	SLC12A9
ENSG00000146859	protein_coding	TMEM140
ENSG00000147274	processed_transcript	RBMX
ENSG00000147416	protein_coding	ATP6V1B2
ENSG00000148110	protein_coding	HIATL1
ENSG00000148175	protein_coding	STOM
ENSG00000148572	protein_coding	NRBF2
ENSG00000148719	protein_coding	DNAJB12
ENSG00000148730	protein_coding	EIF4EBP2
ENSG00000148841	protein_coding	ITPRIP
ENSG00000148926	protein_coding	ADM
ENSG00000149781	protein_coding	FERMT3
ENSG00000150337	protein_coding	FCGR1A
ENSG00000150961	protein_coding	SEC24D
ENSG00000151465	protein_coding	CDC123
ENSG00000151948	nonsense_mediated_decay	GLT1D1
ENSG00000152022	protein_coding	LIX1L
ENSG00000152061	protein_coding	RABGAP1L
ENSG00000152229	protein_coding	PSTPIP2
ENSG00000152766	protein_coding	ANKRD22
ENSG00000152778	protein_coding	IFIT5
ENSG00000152795	protein_coding	HNRNPDL
ENSG00000152804	protein_coding	HHEX
ENSG00000153064	processed_transcript	BANK1
ENSG00000153094	protein_coding	BCL2L11
ENSG00000153179	nonsense_mediated_decay	RASSF3
ENSG00000153283	protein_coding	CD96
ENSG00000153310	protein_coding	FAM49B
ENSG00000154930	processed_transcript	ACSS1
ENSG00000155097	protein_coding	ATP6V1C1
ENSG00000155130	protein_coding	MARCKS
ENSG00000155229	protein_coding	MMS19
ENSG00000155313	protein_coding	USP25
ENSG00000155629	protein_coding	PIK3AP1
ENSG00000156587	protein_coding	UBE2L6
ENSG00000156599	protein_coding	ZDHHC5
ENSG00000156639	protein_coding	ZFAND3
ENSG00000156642	protein_coding	NPTN
ENSG00000156738	protein_coding	MS4A1
ENSG00000156860	protein_coding	FBRS
ENSG00000157350	protein_coding	ST3GAL2
ENSG00000157557	protein_coding	ETS2
ENSG00000158050	protein_coding	DUSP2
ENSG00000158470	protein_coding	B4GALT5
ENSG00000158604	protein_coding	TMED4
ENSG00000158773	protein_coding	USF1
ENSG00000159128	protein_coding	IFNGR2
ENSG00000159314	protein_coding	ARHGAP27
ENSG00000159339	protein_coding	PADI4
ENSG00000159445	protein_coding	THEM4
ENSG00000159496	nonsense_mediated_decay	RGL4
ENSG00000159618	protein_coding	GPR114
ENSG00000159720	retained_intron	ATP6V0D1
ENSG00000159753	protein_coding	RLTPR
ENSG00000159842	protein_coding	ABR
ENSG00000160179	protein_coding	ABCG1
ENSG00000160201	retained_intron	U2AF1
ENSG00000160211	protein_coding	G6PD
ENSG00000160271	processed_transcript	RALGDS
ENSG00000160613	protein_coding	PCSK7
ENSG00000160654	retained_intron	CD3G
ENSG00000160685	protein_coding	ZBTB7B
ENSG00000160712	protein_coding	IL6R
ENSG00000160785	protein_coding	SLC25A44
ENSG00000160856	processed_transcript	FCRL3
ENSG00000160877	protein_coding	NACC1
ENSG00000160883	retained_intron	HK3
ENSG00000161217	protein_coding	PCYT1A
ENSG00000161791	protein_coding	FMNL3
ENSG00000161905	protein_coding	ALOX15
ENSG00000161921	protein_coding	CXCL16
ENSG00000161970	protein_coding	RPL26
ENSG00000162241	retained_intron	SLC25A45
ENSG00000162402	protein_coding	USP24
ENSG00000162521	protein_coding	RBBP4
ENSG00000162654	protein_coding	GBP4
ENSG00000162704	protein_coding	ARPC5
ENSG00000162739	protein_coding	SLAMF6
ENSG00000162894	protein_coding	FAIM3
ENSG00000163171	protein_coding	CDC42EP3
ENSG00000163219	nonsense_mediated_decay	ARHGAP25
ENSG00000163221	protein_coding	S100A12
ENSG00000163348	protein_coding	PYGO2
ENSG00000163412	protein_coding	EIF4E3
ENSG00000163421	protein_coding	PROK2
ENSG00000163545	protein_coding	NUAK2
ENSG00000163565	protein_coding	IFI16
ENSG00000163568	protein_coding	AIM2
ENSG00000163625	protein_coding	WDFY3
ENSG00000163636	protein_coding	PSMD6
ENSG00000163682	protein_coding	RPL9
ENSG00000163694	protein_coding	RBM47
ENSG00000163736	protein_coding	PPBP
ENSG00000163754	protein_coding	GYG1
ENSG00000163823	protein_coding	CCR1
ENSG00000163840	protein_coding	DTX3L
ENSG00000163932	protein_coding	PRKCD
ENSG00000163956	protein_coding	LRPAP1
ENSG00000164047	protein_coding	CAMP
ENSG00000164048	protein_coding	ZNF589
ENSG00000164096	protein_coding	C4orf3
ENSG00000164125	protein_coding	FAM198B
ENSG00000164713	processed_transcript	BRI3
ENSG00000164715	protein_coding	LMTK2
ENSG00000165006	protein_coding	UBAP1
ENSG00000165025	protein_coding	SYK
ENSG00000165029	protein_coding	ABCA1
ENSG00000165030	protein_coding	NFIL3
ENSG00000165119	protein_coding	HNRNPK
ENSG00000165879	protein_coding	FRAT1
ENSG00000165929	protein_coding	TC2N
ENSG00000166272	protein_coding	WBP1L
ENSG00000166428	protein_coding	PLD4
ENSG00000166523	protein_coding	CLEC4E
ENSG00000166579	protein_coding	NDEL1
ENSG00000166889	protein_coding	PATL1
ENSG00000166900	protein_coding	STX3
ENSG00000166925	processed_transcript	TSC22D4
ENSG00000166949	protein_coding	SMAD3
ENSG00000167208	protein_coding	SNX20
ENSG00000167461	protein_coding	RAB8A
ENSG00000167483	protein_coding	FAM129C
ENSG00000167491	protein_coding	GATAD2A
ENSG00000167552	protein_coding	TUBA1A
ENSG00000167676	protein_coding	PLIN4
ENSG00000167851	protein_coding	CD300A
ENSG00000167984	processed_transcript	NLRC3
ENSG00000167995	protein_coding	BEST1
ENSG00000168062	protein_coding	BATF2
ENSG00000168092	protein_coding	PAFAH1B2
ENSG00000168214	protein_coding	RBPJ
ENSG00000168310	protein_coding	IRF2
ENSG00000168404	protein_coding	MLKL
ENSG00000168461	protein_coding	RAB31
ENSG00000168591	protein_coding	TMUB2
ENSG00000168610	protein_coding	STAT3
ENSG00000169223	protein_coding	LMAN2
ENSG00000169230	protein_coding	PRELID1
ENSG00000169508	protein_coding	GPR183
ENSG00000169564	protein_coding	PCBP1
ENSG00000169567	protein_coding	HINT1
ENSG00000169813	protein_coding	HNRNPF
ENSG00000169896	protein_coding	ITGAM
ENSG00000169905	protein_coding	TOR1AIP2
ENSG00000170004	protein_coding	CHD3
ENSG00000170525	protein_coding	PFKFB3
ENSG00000170892	protein_coding	TSEN34
ENSG00000170956	protein_coding	CEACAM3
ENSG00000170989	protein_coding	S1PR1
ENSG00000171115	protein_coding	GIMAP8
ENSG00000171206	protein_coding	TRIM8
ENSG00000171223	protein_coding	JUNB
ENSG00000171236	protein_coding	LRG1
ENSG00000171302	protein_coding	CANT1
ENSG00000171522	protein_coding	PTGER4
ENSG00000171700	protein_coding	RGS19
ENSG00000171777	protein_coding	RASGRP4
ENSG00000171858	protein_coding	RPS21
ENSG00000171863	protein_coding	RPS7
ENSG00000172183	protein_coding	ISG20
ENSG00000172216	protein_coding	CEBPB
ENSG00000172354	protein_coding	GNB2
ENSG00000172936	protein_coding	MYD88
ENSG00000173011	protein_coding	TADA2B
ENSG00000173083	protein_coding	HPSE
ENSG00000173110	protein_coding	HSPA6
ENSG00000173200	protein_coding	PARP15
ENSG00000173221	protein_coding	GLRX
ENSG00000173281	protein_coding	PPP1R3B
ENSG00000173334	protein_coding	TRIB1
ENSG00000173442	protein_coding	EHBP1L1
ENSG00000173638	protein_coding	SLC19A1
ENSG00000173744	protein_coding	AGFG1
ENSG00000173757	protein_coding	STAT5B
ENSG00000173786	protein_coding	CNP
ENSG00000174125	processed_transcript	TLR1
ENSG00000174238	protein_coding	PITPNA
ENSG00000174282	protein_coding	ZBTB4
ENSG00000174652	protein_coding	ZNF266
ENSG00000174944	protein_coding	P2RY14
ENSG00000175221	protein_coding	MED16
ENSG00000175538	protein_coding	KCNE3
ENSG00000175550	protein_coding	DRAP1
ENSG00000175756	protein_coding	AURKAIP1
ENSG00000176083	protein_coding	ZNF683
ENSG00000176095	protein_coding	IP6K1
ENSG00000176463	protein_coding	SLCO3A1
ENSG00000176871	protein_coding	WSB2
ENSG00000177105	protein_coding	RHOG
ENSG00000177191	protein_coding	B3GNT8
ENSG00000177575	protein_coding	CD163
ENSG00000177628	protein_coding	GBA
ENSG00000177674	protein_coding	AGTRAP
ENSG00000177733	protein_coding	HNRNPA0
ENSG00000177885	protein_coding	GRB2
ENSG00000177989	retained_intron	ODF3B
ENSG00000178188	protein_coding	SH2B1
ENSG00000178199	processed_transcript	ZC3H12D
ENSG00000178537	protein_coding	SLC25A20
ENSG00000178562	protein_coding	CD28
ENSG00000178685	retained_intron	PARP10
ENSG00000178927	protein_coding	C17orf62
ENSG00000179144	protein_coding	GIMAP7
ENSG00000179918	protein_coding	SEPHS2
ENSG00000180104	protein_coding	EXOC3
ENSG00000180370	protein_coding	PAK2
ENSG00000180549	protein_coding	FUT7
ENSG00000180573	nonsense_mediated_decay	HIST1H2AC
ENSG00000181444	protein_coding	ZNF467
ENSG00000181788	protein_coding	SIAH2
ENSG00000181847	protein_coding	TIGIT
ENSG00000182117	protein_coding	NOP10
ENSG00000182149	protein_coding	IST1
ENSG00000182162	protein_coding	P2RY8
ENSG00000182487	transcribed_unprocessed_pseudogene	NCF1B
ENSG00000182511	protein_coding	FES
ENSG00000182541	retained_intron	LIMK2
ENSG00000182557	protein_coding	SPNS3
ENSG00000182782	protein_coding	HCAR2
ENSG00000182831	protein_coding	C16orf72
ENSG00000182885	protein_coding	GPR97
ENSG00000182899	protein_coding	RPL35A
ENSG00000183019	protein_coding	C19orf59
ENSG00000183134	protein_coding	PTGDR2
ENSG00000183255	protein_coding	PTTG1IP
ENSG00000183696	protein_coding	UPP1
ENSG00000183726	protein_coding	TMEM50A
ENSG00000183762	protein_coding	KREMEN1
ENSG00000184014	protein_coding	DENND5A
ENSG00000184221	protein_coding	OLIG1
ENSG00000184432	protein_coding	COPB2
ENSG00000184557	protein_coding	SOCS3
ENSG00000184677	protein_coding	ZBTB40
ENSG00000184678	protein_coding	HIST2H2BE
ENSG00000184787	retained_intron	UBE2G2
ENSG00000185033	protein_coding	SEMA4B
ENSG00000185324	protein_coding	CDK10
ENSG00000185591	protein_coding	SP1
ENSG00000185880	protein_coding	TRIM69
ENSG00000185989	protein_coding	RASA3
ENSG00000186350	processed_transcript	RXRA
ENSG00000186407	protein_coding	CD300E
ENSG00000186431	protein_coding	FCAR
ENSG00000186815	protein_coding	TPCN1
ENSG00000186818	processed_transcript	LILRB4
ENSG00000187554	protein_coding	TLR5
ENSG00000187775	nonsense_mediated_decay	DNAH17
ENSG00000188042	protein_coding	ARL4C
ENSG00000188305	protein_coding	C19orf35
ENSG00000188313	protein_coding	PLSCR1
ENSG00000188322	protein_coding	SBK1
ENSG00000188559	protein_coding	RALGAPA2
ENSG00000188822	protein_coding	CNR2
ENSG00000188895	protein_coding	MSL1
ENSG00000188897	protein_coding	CTD-3088G3.8
ENSG00000189159	protein_coding	HN1
ENSG00000189319	protein_coding	FAM53B
ENSG00000196092	protein_coding	PAX5
ENSG00000196116	protein_coding	TDRD7
ENSG00000196141	protein_coding	SPATS2L
ENSG00000196187	protein_coding	TMEM63A
ENSG00000196189	protein_coding	SEMA4A
ENSG00000196352	protein_coding	CD55
ENSG00000196358	protein_coding	NTNG2
ENSG00000196405	protein_coding	EVL
ENSG00000196663	protein_coding	TECPR2
ENSG00000196743	protein_coding	GM2A
ENSG00000196843	retained_intron	ARID5A
ENSG00000196923	nonsense_mediated_decay	PDLIM7
ENSG00000196954	retained_intron	CASP4
ENSG00000196961	protein_coding	AP2A1
ENSG00000197006	processed_transcript	METTL9
ENSG00000197381	processed_transcript	ADARB1
ENSG00000197548	protein_coding	ATG7
ENSG00000197555	processed_transcript	SIPA1L1
ENSG00000197561	protein_coding	ELANE
ENSG00000197771	protein_coding	MCMBP
ENSG00000197818	protein_coding	SLC9A8
ENSG00000197903	protein_coding	HIST1H2BK
ENSG00000197912	processed_transcript	SPG7
ENSG00000198089	processed_transcript	SFI1
ENSG00000198113	protein_coding	TOR4A
ENSG00000198176	protein_coding	TFDP1
ENSG00000198189	protein_coding	HSD17B11
ENSG00000198216	protein_coding	CACNA1E
ENSG00000198286	protein_coding	CARD11
ENSG00000198355	protein_coding	PIM3
ENSG00000198373	protein_coding	WWP2
ENSG00000198563	retained_intron	DDX39B
ENSG00000198585	protein_coding	NUDT16
ENSG00000198604	protein_coding	BAZ1A
ENSG00000198734	retained_intron	F5
ENSG00000198814	protein_coding	GK
ENSG00000198833	protein_coding	UBE2J1
ENSG00000198909	protein_coding	MAP3K3
ENSG00000198933	protein_coding	TBKBP1
ENSG00000203710	processed_transcript	CR1
ENSG00000204084	protein_coding	INPP5B
ENSG00000204103	protein_coding	MAFB
ENSG00000204252	protein_coding	HLA-DOA
ENSG00000204264	retained_intron	PSMB8
ENSG00000204388	protein_coding	HSPA1B
ENSG00000204472	protein_coding	AIF1
ENSG00000204577	protein_coding	LILRB3
ENSG00000204681	protein_coding	GABBR1
ENSG00000205352	protein_coding	PRR13
ENSG00000211640	IG_V_gene	IGLV6-57
ENSG00000211644	IG_V_gene	IGLV1-51
ENSG00000211648	IG_V_gene	IGLV1-47
ENSG00000211650	IG_V_gene	IGLV5-45
ENSG00000211653	IG_V_gene	IGLV1-40
ENSG00000211666	IG_V_gene	IGLV2-14
ENSG00000211668	IG_V_gene	IGLV2-11
ENSG00000211671	IG_V_gene	IGLV2-8
ENSG00000211673	IG_V_gene	IGLV3-1
ENSG00000211679	IG_C_gene	IGLC3
ENSG00000211898	IG_C_gene	IGHD
ENSG00000211940	IG_V_gene	IGHV3-9
ENSG00000211946	IG_V_gene	IGHV3-20
ENSG00000211953	IG_V_gene	IGHV3-30
ENSG00000211962	IG_V_gene	IGHV1-46
ENSG00000211966	IG_V_gene	IGHV5-51
ENSG00000213625	processed_transcript	LEPROT
ENSG00000213626	protein_coding	LBH
ENSG00000213689	retained_intron	TREX1
ENSG00000213719	protein_coding	CLIC1
ENSG00000213741	protein_coding	RPS29
ENSG00000213903	protein_coding	LTB4R
ENSG00000214212	protein_coding	C19orf38
ENSG00000214717	protein_coding	ZBED1
ENSG00000214872	protein_coding	SMTNL1
ENSG00000215114	protein_coding	UBXN2B
ENSG00000215788	retained_intron	TNFRSF25
ENSG00000215908	lincRNA	CROCCP2
ENSG00000221978	retained_intron	CCNL2
ENSG00000224397	lincRNA	RP11-290F20.3
ENSG00000225190	protein_coding	PLEKHM1
ENSG00000225783	lincRNA	MIAT
ENSG00000225873	lincRNA	LINC00694
ENSG00000227191	TR_C_gene	TRGC2
ENSG00000229474	protein_coding	PATL2
ENSG00000229644	protein_coding	NAMPTL
ENSG00000231500	protein_coding	RPS18
ENSG00000235437	sense_overlapping	RP11-357C3.3
ENSG00000235750	protein_coding	KIAA0040
ENSG00000239306	protein_coding	RBM14
ENSG00000240065	protein_coding	PSMB9
ENSG00000241351	IG_V_gene	IGKV3-11
ENSG00000241839	protein_coding	PLEKHO2
ENSG00000243646	protein_coding	IL10RB
ENSG00000244482	protein_coding	LILRA6
ENSG00000247982	lincRNA	LINC00926
ENSG00000250138	unprocessed_pseudogene	RP11-848G14.5
ENSG00000253719	protein_coding	ATXN7L3B
ENSG00000254470	protein_coding	AP5B1
ENSG00000255398	protein_coding	HCAR3
ENSG00000257743	protein_coding	RP11-1220K2.2
ENSG00000260359	lincRNA	RP11-4F5.2
ENSG00000264198	lincRNA	RP11-94L15.2
ENSG00000267427	lincRNA	CTC-503J8.6
ENSG00000268734	lincRNA	CTB-61M7.2
ENSG00000272098	processed_transcript	AC092299.8
