# Supplementary material for: Impaired resolution of blood transcriptomes through tuberculosis treatment with diabetes comorbidity
Source: Clin Transl Med. 2023 Aug 30;13(9):e1375. doi: 10.1002/ctm2.1375 (PMC10468587; doi:10.1002/ctm2.1375)
Supplement: Supplementary file 22 — Supporting Information [file CTM2-13-e1375-s011.xlsx]

## Sheet: Suppl Table S11A_South Africa
Supplementary Table S11A. dcRT-MLPA gene expression data of the South Africa cohort (normalized to GAPDH and log2-transformed).
ID	Timepoint	Sex	Age_Group	Study_Group	DM medication	AIRE	AREG	ASAP1	BCL2	BLR1	BMP6	BPI	CAMTA1	CASP8	CCL2	CCL3	CCL4	CCL5	CCL11	CCL13	CCL19	CCL22	CCR7	CD3E	CD4	CD8A	CD14	CD19	CD163	CD209	CD274	CLEC7A	CTLA4	CX3CL1	CXCL9	CXCL10	CXCL13	DSE	EGF	FASLG	FCGR1A	FLCN1	FOXP3	FPR1	GATA3	GBP1	GBP2	GBP5	GNLY
SUN100	Diagnosis	Male	36-40	TB-preDM	N/A	10.47	9.37	10.74	7.64	11.84	12.03	11.5	10.95	11.39	7.64	7.64	10.93	12.71	11.87	8.2	11.96	12.63	14.83	10.75	11.52	12.55	11.73	10.5	7.64	7.64	12.71	10.74	13.45	9.19	14.2	9.93	10.59	7.64	11.65	10.35	11.99	9.87	8.97	13.74	11.89	10.8	12.86	11.42	12.65
SUN101	Diagnosis	Male	51-55	TBrel-IH	N/A	9.93	9.28	10.41	9.94	11	11.94	11.25	7.64	12.12	7.64	7.64	11.54	13.32	11.65	8.32	11.68	12.5	14.25	11.39	12.04	12.44	11.74	9.85	11.43	7.64	12.67	11.39	13.57	8.38	14.04	9.64	10.27	7.64	11.51	9.48	12.17	9.52	8.48	13.82	11.43	11.94	14.23	13.8	14.44
SUN103	Diagnosis	Female	46-50	TB-only	N/A	10.51	8.6	10.79	10.16	11.8	13	11.89	10.86	11.54	7.64	7.64	11.2	13.19	7.64	8.41	12.12	12.75	14.86	11.25	12.03	12.9	11.12	10.41	7.64	7.64	14.03	11.17	13.13	10.5	15.27	10.34	10.49	7.64	12.47	10.27	12.51	9.91	9.06	13.95	11.77	12.03	14.55	12.34	13.55
SUN104	Diagnosis	Male	46-50	TBrel-IH	N/A	9.54	8.87	9.66	9.24	11.13	11.71	10.75	10.18	10.69	7.64	7.64	10.28	12.8	7.64	7.64	11.59	12.43	14.04	9.62	10.67	11.74	11.99	9.61	10.86	7.64	12.78	10.25	12.64	9.34	14.1	9.99	10.03	11.7	11.17	9.7	12.18	9.31	8.76	13.58	11.44	10.75	13.6	12.47	12.81
SUN105	Diagnosis	Female	31-35	TBrel-IH	N/A	10.39	8.42	11.12	7.64	11.87	13.16	11.7	10.29	10.95	7.64	7.64	10.66	12.5	7.64	8.5	12	12.33	14.31	10.48	11.54	11.74	12.21	9.73	7.64	7.64	14.46	10.53	13.18	10.74	14.86	9.35	10.44	7.64	12.83	10.34	12.89	9.59	9.46	14.07	10.98	13.08	15.18	15.41	12.35
SUN107	Diagnosis	Female	31-35	TBrel-IH	N/A	9.25	8.44	9.75	9.91	11.61	10.99	11.97	9.24	11.7	7.64	7.64	11.82	14.67	7.64	8.55	12.24	12.49	14.19	12.04	11.44	13.71	11.02	9.42	7.64	7.64	12.74	10.97	13.36	8.84	11.84	9.93	9.93	7.64	10.88	10.4	12.43	9.51	8.74	13.19	11.45	13.2	14.45	15.17	14.28
SUN108	Diagnosis	Male	26-30	TBrel-IH	N/A	10.29	8.6	10.59	10.47	11.64	11.61	11.72	10.51	11.9	7.64	7.64	11.2	13.3	7.64	8.72	12.11	12.7	14.68	11.33	12.15	12.55	12.38	10.22	11.6	7.64	13.05	11.29	13.62	9.28	13.12	9.78	10.35	7.64	11.31	10.18	12.24	9.91	8.77	13.38	11.86	12.08	13.77	14.5	13.77
SUN109	Diagnosis	Male	21-25	TBrel-IH	N/A	10.2	9.17	10.93	10.25	11.97	10.94	11.51	10.71	11.32	7.64	7.64	10.65	12.94	7.64	8.76	11.84	12.64	14.69	11.36	11.83	12.58	12.57	10.42	10.97	7.64	12.16	10.69	13.66	8.52	11.78	9.75	10.12	7.64	10.62	10.31	12.23	9.73	8.53	13.32	11.87	12.74	13.61	15.29	12.77
SUN110	Diagnosis	Female	46-50	TB-preDM	N/A	10.32	9.04	10.69	10.18	12.26	12.15	11.64	7.64	11.42	7.64	7.64	11.18	13.02	7.64	8.77	12.2	12.43	14.35	10.98	12.1	12.21	12.37	10.09	11.71	7.64	13.14	10.64	13.6	9.71	13.64	9.36	10.52	7.64	11.7	10.2	12.24	9.68	8.26	13.8	11.63	12.04	13.51	13.95	12.28
SUN111	Diagnosis	Male	51-55	TB-preDM	N/A	9.68	8.34	10.59	10.45	11.64	11.4	11.41	7.64	11.69	7.64	7.64	11.29	13.22	7.64	7.68	11.85	12.16	13.77	11.65	12.69	12.24	12.58	9.53	11.02	7.64	12.54	10.65	13.65	8.73	13.06	8.8	9.88	7.64	10.99	9.48	11.59	9.36	8.23	13.46	11.82	11.21	13.12	12.98	13.74
SUN112	Diagnosis	Male	56-60	TB-DM	Metformin + other	9.89	9.22	10.34	7.64	10.87	11.59	11.23	7.64	11.38	7.64	7.64	10.22	12.27	7.64	8.07	11.72	12.59	14.25	9.71	11.36	11.63	12.26	9.79	11.35	7.64	13.03	10.78	13.13	9.02	13.4	9.97	10.39	7.64	11.36	9.96	13.15	9.93	9.19	14.24	11.51	13.77	14.9	15.87	11.97
SUN113	Diagnosis	Male	26-30	TBrel-IH	N/A	9.53	9.37	10.1	9.69	11.42	11.36	11.33	10.08	11.01	7.64	7.64	10.44	13.1	7.64	7.84	11.66	12.41	14.01	10.35	10.97	11.49	12.69	9.57	7.64	7.64	12.7	10.49	13.03	8.81	13.29	9.51	9.97	7.64	10.88	10.14	12.41	9.54	8.67	13.26	11.26	12.26	13.72	14.6	12.95
SUN114	Diagnosis	Male	26-30	TBrel-IH	N/A	9.14	9.14	10.73	9.69	11.39	11.25	11.2	7.64	11.39	7.64	7.64	10.88	13.02	7.64	8.36	11.69	12.32	7.64	10.56	11.66	11.22	13.18	9.48	11.05	7.64	12.53	10.65	13.21	8.88	13.19	9.15	10.2	7.64	10.82	9.7	11.94	9.4	7.87	13.71	10.96	12.04	13.71	14.34	13.04
SUN115	Diagnosis	Male	31-35	TBrel-IH	N/A	9.85	9.17	10.93	10.02	11.86	11.8	11.52	10.14	11.15	7.64	7.64	11.11	12.8	7.64	8.55	11.87	12.52	14.27	10.66	11.41	12.01	12.02	10	7.64	7.64	13.17	10.26	13.39	9.46	13.78	9.57	10.27	7.64	11.31	10.53	12.1	9.54	8.81	13.93	11.56	12.11	13.71	14.23	12.15
SUN116	Diagnosis	Male	36-40	TBrel-IH	N/A	8.84	7.87	10.4	10.16	11.82	11.91	11.64	9.39	11.18	7.64	7.64	10.72	12.89	9.19	8.21	11.86	12.15	7.64	11.08	11.59	11.5	12.37	9.03	7.64	7.64	13.21	10.57	12.84	9.16	13.81	9.41	8.49	11.86	11.46	10.18	12.19	9.54	8.5	13.5	10.62	11.01	13.11	12.2	12.83
SUN117	Diagnosis	Male	21-25	TB-only	N/A	9.1	8.11	10.31	9.94	10.05	10.23	10.33	9.43	12.08	7.64	7.64	9.99	12.51	7.64	7.64	10.98	12.08	7.64	11.17	11.31	11.26	13.36	8.93	11.23	7.64	11.56	11.16	13.65	7.9	11.53	9.07	9.67	10.56	10.04	7.64	12.2	9.31	7.81	14.6	10.59	11.36	13.06	13.83	12.53
SUN118	Diagnosis	Female	46-50	TBrel-IH	N/A	10.02	8.4	10.69	9.84	11.5	11.46	11.14	10.06	11.52	7.64	7.64	10.49	12.76	7.64	8.4	11.61	12.3	7.64	11.55	11.97	12.19	12.78	9.82	7.64	7.64	13.03	11.29	13.81	8.93	13.36	9.41	10.16	7.64	11.1	9.71	12.18	9.6	8.18	13.57	11.42	12.55	14.23	14.98	11.38
SUN119	Diagnosis	Female	26-30	TBrel-IH	N/A	9.75	9.05	10.34	9.68	11.38	12.09	11.62	10.15	11.46	7.64	7.64	10.48	13.08	7.64	8.16	11.96	12.03	14.21	10.68	11.5	12.1	12.09	9.82	7.64	7.64	13.48	11.23	12.9	9.22	14.05	9.97	10.22	7.64	11.75	10.05	12.79	9.79	8.5	13.8	11.46	13.08	14.88	15.16	12.97
SUN120	Diagnosis	Male	36-40	TBrel-IH	N/A	9.81	8.18	9.46	9.21	11.45	10.98	11.45	9.78	11.03	7.64	7.64	10.55	12.48	7.64	8.43	12.05	13.35	13.7	10.03	11.19	11.36	12.54	9.34	11.41	7.64	12.53	10.83	12.81	8.57	12.94	8.93	9.82	7.64	10.74	10.36	13.01	9.44	8.73	14.46	10.77	12.78	14.37	14.98	12.01
SUN121	Diagnosis	Female	51-55	TBrel-IH	N/A	9.86	8.71	9.84	7.64	11.11	11.51	11.51	10.17	11.23	7.64	7.64	10.31	13.08	7.64	8.22	11.87	13.72	13.93	10.1	11.14	11.57	12.39	9.72	11.26	7.64	12.8	11.26	12.58	8.71	13.6	9.69	10.05	11.44	11.07	10.22	12.84	9.69	8.54	13.52	11.12	13.03	14.54	15.13	13.06
SUN122	Diagnosis	Female	21-25	TBrel-IH	N/A	9.57	8.87	10.45	9.99	11.31	11.29	11.08	7.64	11.35	7.64	7.64	11.27	12.93	8.79	8.02	11.78	13.24	7.64	11.36	11.81	12.2	12.9	9.48	11.22	7.64	12.66	11.37	13.3	8.61	13.44	9.22	9.64	7.64	10.96	9.85	12.52	9.34	7.94	13.76	10.68	12.81	14.15	15.07	13.16
SUN123	Diagnosis	Male	26-30	TBrel-IH	N/A	9.95	9.19	10.8	9.65	12.16	11.93	11.47	10.03	11.21	7.64	7.64	10.61	13.31	7.64	8.46	12.07	13.91	14.13	11.3	12.11	11.99	12.56	9.82	11.43	7.64	13.19	10.74	12.94	8.97	14.16	9.3	10.12	7.64	11.49	9.99	12.57	9.59	8.58	13.65	11.27	13.29	14.24	15.25	13.1
SUN125	Diagnosis	Female	41-45	TB-DM	Metformin + other	9.91	9.1	11.13	9.92	12	12.08	11.69	10	11.4	7.64	7.64	10.59	12.96	9.5	8.89	12.06	13.43	14.01	11.12	12.12	11.96	12.11	9.97	11.72	7.64	13.19	11.61	13.16	9.39	14.26	9.18	9.92	11.94	11.64	10.1	12.3	9.57	8.77	13.71	11.29	11.71	13.72	13.95	12.42
SUN126	Diagnosis	Male	46-50	TB-DM	Metformin	9.82	9.25	10.51	10.2	11.45	12.05	11.66	9.92	11.4	7.64	7.64	10.09	13.18	9.26	9.05	12.17	13.5	14.01	10.67	11.31	11.56	12.21	9.66	7.64	7.64	13.21	11.48	13.09	8.97	14.12	9.3	10.13	7.64	11.65	10.52	12.99	9.72	8.61	13.61	11.08	12.86	14.4	14.91	11.86
SUN127	Diagnosis	Male	51-55	TBrel-IH	N/A	10.32	9.37	10.13	9.51	11.24	11.08	11.37	10.28	11.38	7.64	7.64	11.07	13.18	8.27	8.64	11.84	13.88	14.45	10.76	11.88	12.58	12.94	10.26	11.51	7.64	12.37	11.11	13.08	8.69	13.27	9.37	10.35	7.64	10.68	9.99	12.35	9.93	8.99	14.07	11.57	12.55	14.09	14.56	13.54
SUN128	Diagnosis	Male	41-45	TB-preDM	N/A	9.24	8.81	10.32	9.17	10.85	11.26	11.21	9.43	11.46	7.64	7.64	10.35	13.44	8.34	8.46	11.66	13.12	13.39	10.73	11.44	12.09	12.52	9.03	11.23	7.64	12.51	11.31	13.22	8.64	13.44	9.07	9.44	7.64	10.77	9.86	12.5	9.46	7.99	13.79	10.54	13.06	14.09	15.04	13.06
SUN129	Diagnosis	Female	46-50	TB-only	N/A	10.65	9.37	10.96	10.31	12.09	12.87	12.08	10.76	11.73	7.64	7.64	11.17	13.03	10.15	9.34	12.43	13.03	14.88	11.51	11.98	12.56	11.03	10.42	12	7.64	13.67	11.51	12.99	10.46	15.13	10.23	10.46	12.69	12.35	10.99	12.75	10.03	8.99	13.97	11.98	11.6	14.04	13.66	13.25
SUN130	Diagnosis	Female	36-40	TBrel-IH	N/A	9.73	8.13	10.37	7.64	11.26	11.36	11.04	9.99	10.95	7.64	7.64	10.07	12.56	7.64	7.85	11.7	13.59	13.85	9.92	10.96	11.35	13.04	9.6	11.19	7.64	12.57	10.7	12.91	8.36	13.65	9.28	9.95	11.14	10.59	9.89	12.27	9.78	8.89	13.89	11.15	12.36	13.55	13.93	11.87
SUN131	Diagnosis	Male	46-50	TB-only	N/A	9.87	9.15	11.28	9.97	12.14	12.42	11.77	10.09	11.29	7.64	7.64	11	13.51	9.57	8.89	12.21	13.45	14.02	10.69	11.61	11.83	11.97	9.99	7.64	7.64	13.28	11.02	13.42	9.35	14.69	9.33	10.26	7.64	11.73	10.29	12.25	9.78	8.5	13.53	11.48	7.64	7.64	7.64	12.36
SUN132	Diagnosis	Male	56-60	TB-only	N/A	9.39	8.62	10.26	7.64	11.22	11.33	11.55	9.72	11.62	7.64	7.64	10.74	13.05	8.54	8.52	11.8	12.26	13.61	10.61	11.93	11.57	12.63	9.45	11.25	7.64	12.67	11.1	13.05	8.55	13.64	9.57	9.75	11.29	10.85	10.04	12.08	9.43	8.02	13.81	10.9	11.94	13.83	12.96	12.66
SUN133	Diagnosis	Male	46-50	TB-preDM	N/A	9.6	8.33	10.57	9.69	11.53	11.8	11.77	9.79	10.98	7.64	7.64	10.37	13.18	8.9	8.64	12.02	12.52	13.71	10.08	11.7	11.23	11.81	9.59	11.26	7.64	13.04	10.99	12.9	8.61	14.02	9	9.76	7.64	11.24	10.47	12.66	9.63	8.94	13.52	11.04	12.01	13.84	14.18	12.59
SUN134	Diagnosis	Male	56-60	TB-preDM	N/A	10.07	8.93	10.65	9.78	11.38	12.43	11.58	10.37	11.92	7.64	7.64	11.23	13.54	7.64	8.72	12.07	12.38	14.1	11.19	11.89	12.38	12.92	10.12	11.44	7.64	13.54	11.13	13.64	9.57	14.46	9.49	10.27	7.64	11.58	10.51	12.44	9.93	8.64	14.26	11.52	12.09	14.34	13.05	14.96
SUN135	Diagnosis	Female	41-45	TB-DM	Metformin + other	10.28	8.79	10.9	10.27	11.91	13.26	11.92	10.39	11.49	7.64	7.64	11	13.34	13.17	8.72	12.28	12.55	14.57	11.67	12.09	12.88	11.18	10.43	7.64	7.64	14.17	10.98	13.11	9.85	15.17	9.82	10.48	7.64	12.44	10.52	12.49	9.95	8.7	13.62	12.04	12.34	14.14	12.76	12.29
SUN136	Diagnosis	Female	46-50	TBrel-IH	N/A	10.12	9.16	10.77	10.6	11.38	12.79	11.68	10.18	11.73	7.64	7.64	11.79	13.04	12.54	8.63	12.1	12.51	14.37	11.77	12.14	12.61	12.37	10.18	11.45	7.64	13.87	11.22	13.17	9.48	14.77	9.35	10.33	7.64	11.97	10.02	12.07	9.97	8.64	14.05	11.79	12.04	14.21	13.44	14.16
SUN137	Diagnosis	Female	51-55	TB-preDM	N/A	9.17	8.52	11.02	9.97	11.81	12.91	12.03	7.64	11.55	7.64	7.64	10.89	13.4	7.64	9.28	12.33	12.65	14.2	11.43	11.66	12.4	11.96	9.25	11.98	7.64	13.89	11.42	13.68	9.32	14.83	9.09	9.78	7.64	12.17	10.81	12.72	9.9	8.24	13.85	11.17	12.24	14.22	13.47	13.47
SUN138	Diagnosis	Female	66-70	TB-preDM	N/A	10.06	8.92	10.94	10.05	11.61	12.61	11.76	10.33	11.12	7.64	7.64	11.37	13.02	12.36	8.55	12.13	12.53	14.27	10.7	12.44	12.14	11.88	9.97	11.7	7.64	13.69	10.94	13.75	9.36	14.56	10.19	10.36	7.64	11.88	10.44	12.72	9.83	8.77	13.79	11.65	13.28	14.76	15.61	12.81
SUN139	Diagnosis	Female	31-35	TB-only	N/A	9.88	9.12	10.62	9.94	11.27	12.12	11.36	9.73	11.74	7.64	7.64	10.66	12.92	7.64	8.57	11.84	12	13.84	11	11.88	12.13	13.15	9.63	11.43	7.64	13.3	11.59	13.34	8.5	14.27	9.61	9.9	7.64	11.23	9.92	12.85	9.71	8.04	14.54	11	13.36	14.74	14.92	12.43
SUN140	Diagnosis	Male	41-45	TB-preDM	N/A	10.06	9.06	10.36	7.64	11.83	12.7	11.66	10.34	7.64	7.64	7.64	10.14	12.97	7.64	8.32	12.09	12.39	7.64	9.52	10.93	11.76	11.04	9.97	11.41	7.64	13.9	10.15	12.38	9.77	14.71	9.28	9.94	7.64	11.97	10.36	12.63	9.61	9.08	14.4	11.4	11.49	13.92	10.88	12.73
SUN141	Diagnosis	Female	31-35	TB-only	N/A	10.17	9.43	10.97	9.77	11.55	13.07	11.75	10.03	11.3	7.64	7.64	10.26	12.74	7.64	8.98	12.1	12.53	14.2	10.66	11.89	11.72	12.19	9.9	11.67	7.64	14.07	11.36	13.29	9.89	15.15	9.63	10.1	7.64	12.2	10.57	12.72	9.61	8.81	13.94	11.37	12.41	14.31	13.89	11.86
SUN142	Diagnosis	Female	31-35	TB-only	N/A	10.31	9.36	11.12	7.64	11.77	13.33	11.89	10.56	11	7.64	7.64	10.68	13.25	7.64	8.82	12.16	12.79	14.48	10.19	11.27	12.31	12.34	10.33	11.82	7.64	14.3	11.24	12.86	10.65	15.44	10.12	10.55	7.64	12.51	10.78	12.85	9.82	9.53	14.04	11.64	13.29	15.05	14.84	13.15
SUN143	Diagnosis	Female	46-50	TB-preDM	N/A	9.99	9.31	10.81	10.5	12.01	12.51	11.57	7.64	11.36	7.64	7.64	10.56	13.54	7.64	8.66	12.08	12.43	14.29	11.44	12.09	12.12	11.88	9.79	11.11	7.64	13.46	11.12	13.36	9.35	14.56	9.21	10.07	7.64	11.56	10.03	12.61	9.75	8.48	14.13	11.58	12.51	14.08	14.79	13.54
SUN144	Diagnosis	Female	46-50	TB-DM	None	9.87	9.13	10.3	7.64	11.54	12.55	11.55	9.94	7.64	7.64	7.64	10.24	13.07	7.64	8.19	11.97	12.25	13.88	10.14	10.64	12.02	11.82	9.64	11.12	7.64	13.52	10.58	12.59	9.79	14.55	9.42	9.99	7.64	11.81	10.15	12.82	9.27	8.54	14.19	11.17	12.54	14.44	13.66	12.19
SUN145	Diagnosis	Female	41-45	TB-preDM	N/A	9.53	8.42	10.88	9.8	11.29	12.24	11.21	9.52	11.66	7.64	7.64	11.19	13.15	11.93	8.01	11.9	12.15	13.58	10.87	11.71	12.33	12.84	9.31	11.17	7.64	13.39	11.38	13.51	9.04	14.1	8.86	10.09	7.64	11.47	9.83	12.23	9.45	7.77	13.81	10.84	11.93	13.92	13.92	11.79
SUN146	Diagnosis	Male	51-55	TB-preDM	N/A	9.95	9.09	10.48	10.04	11.19	12.27	11.28	9.89	11.7	7.64	8.2	11.04	13.06	7.64	8.83	11.81	12.29	7.64	11.22	11.73	12.16	13.05	9.6	11.08	7.64	13.35	11.53	14	9.01	14.28	9.4	10.15	7.64	11.51	9.98	12.52	9.87	8.27	13.7	11.44	12.51	14.35	14.81	13.51
SUN147	Diagnosis	Female	31-35	TBrel-IH	N/A	10.12	8.91	10.84	9.89	11.76	12.83	11.69	10.28	11.17	7.64	7.64	10.85	12.73	7.64	8.5	12.09	12.51	14.45	10.96	12.06	12.08	11.79	10.01	7.64	7.64	13.82	11.03	13.25	9.58	14.9	9.76	10.25	7.64	11.83	10.34	12.65	9.74	8.92	13.74	11.67	11.8	14.28	13.63	12.55
SUN148	Diagnosis	Female	31-35	TBrel-IH	N/A	10.4	8.63	10.55	9.6	11.62	12.91	11.75	10.51	7.64	7.64	7.64	10.28	13.33	7.64	8.27	11.97	12.58	7.64	10.57	11.2	11.79	11.48	9.98	7.64	7.64	14.05	10.52	12.84	9.74	14.82	9.55	10.19	7.64	11.97	10.51	12.94	9.84	9.28	13.37	11.68	12.9	14.49	14.37	11.74
SUN149	Diagnosis	Male	36-40	TB-DM	Insulin	9.69	8.53	10.03	7.64	11.33	12.08	11.44	9.76	11.06	7.64	7.64	10.06	12.5	7.64	8.21	11.87	12.18	13.6	10.35	10.9	11.19	12.81	9.39	7.64	7.64	13.18	10.63	12.48	9.01	14.09	9.19	9.81	11.12	11.3	10.15	12.93	9.42	8.59	13.74	10.89	12.94	14.29	14.55	12.03
SUN150	Diagnosis	Male	36-40	TB-preDM	N/A	10.23	8.94	10.72	10.08	11.42	12.67	11.54	10.53	11.67	7.64	7.64	10.85	12.8	7.64	8.52	11.94	12.6	7.64	11.43	11.93	12.26	12.29	10.41	11.19	7.64	13.62	11.47	13.55	9.36	14.62	9.74	10.16	7.64	11.85	10.02	12.17	9.91	8.51	13.63	11.95	11.71	13.69	12.86	12.95
SUN151	Diagnosis	Male	51-55	TB-only	N/A	10.72	8.66	11.14	9.75	11.61	13.4	12.15	11.38	11.61	7.64	7.64	10.56	12.78	7.64	9.33	12.24	13.08	15.64	11.35	11.89	12.89	11.13	11.14	12.19	7.64	14.25	10.43	14.05	9.59	15.35	11.8	10.08	7.64	12.46	10.53	12.49	10.04	9.56	13.71	12.98	11.53	7.64	12.06	12.59
SUN153	Diagnosis	Female	16-20	TB-only	N/A	9.7	7.89	10.28	9.65	11.18	11.84	11.35	9.85	11.15	7.64	7.64	9.95	12.35	7.64	7.64	11.68	12.11	13.74	10.13	11.12	11.34	12.24	9.5	10.72	7.64	12.88	10.66	12.8	8.62	13.9	8.88	10.03	7.64	10.86	9.93	11.84	9.37	8.76	13.42	11	10.74	12.75	11.14	11.84
SUN154	Diagnosis	Female	31-35	TB-only	N/A	10.15	8.28	10.71	9.71	11.34	12.34	11.67	10.16	11.41	7.64	7.64	10.42	12.69	7.64	8.25	11.9	12.37	7.64	10.48	12.06	11.8	12.99	9.75	11.13	7.64	13.64	10.84	13.12	9.06	14.39	9.56	10.29	11.48	11.48	10.18	12.68	9.68	9.04	14.16	11.23	13.15	14.84	14.8	12.76
SUN155	Diagnosis	Female	56-60	TB-DM	Metformin	10.37	9.43	10.85	10.26	11.82	13	11.77	7.64	11.29	7.64	7.64	10.67	13.15	7.64	8.68	12.13	12.61	14.75	11.35	12.05	12.23	12.36	10.36	11.47	7.64	14.13	10.94	13.21	8.95	14.77	9.52	10.16	7.64	12.15	9.97	12.48	9.83	9.03	14.02	11.85	12.63	14.72	14.46	12.77
SUN156	Diagnosis	Female	41-45	TB-only	N/A	10.33	9.2	10.97	10.3	11.94	13.04	11.82	10.74	11.45	7.64	7.64	11.45	13.7	7.64	8.86	12.17	12.75	14.68	11.82	12.73	12.45	12.13	10.5	11.77	7.64	13.92	10.69	13.46	9.65	14.94	9.63	10.32	7.64	12.13	10.5	12.43	9.84	9.02	13.89	11.97	11.64	13.86	12.03	14.02
SUN157	Diagnosis	Male	51-55	TB-DM	Metformin	9.42	8.34	10.46	9.99	11.23	12.09	11.42	9.55	11.56	7.64	7.64	10.55	13.63	7.64	8.18	11.93	12.13	13.5	10.77	11.37	11.79	12.39	9.21	11.46	7.64	13.31	11.35	13.42	8.83	14.08	8.7	9.66	7.64	11.19	10.14	12.58	9.65	7.87	14.04	10.88	12.79	14.39	14.82	12.24
SUN158	Diagnosis	Male	46-50	TB-only	N/A	10.23	9.44	10.93	9.49	11.91	12.7	11.44	10.36	11.7	7.64	7.82	11.86	13.08	7.64	8.82	12.04	12.6	14.37	11.27	12.17	12.85	12.42	10.32	11.33	7.64	13.66	11.23	13.53	9.48	14.69	9.57	10.56	7.64	11.99	10.16	12.1	9.94	8.91	13.89	11.72	12.29	14.3	13.32	13.39
SUN159	Diagnosis	Male	51-55	TB-DM	None	9.78	8.87	10.64	9.86	11.54	12.49	11.25	10.02	11.01	7.64	7.64	10.02	12.56	7.64	8.13	11.83	12.23	14.04	10.68	11.62	11.82	12.19	9.74	10.99	7.64	13.56	10.4	12.63	9.23	14.49	9.14	9.98	11.36	11.62	9.78	12	9.33	8.9	13.93	11.23	11.61	14.01	12.99	12.85
SUN160	Diagnosis	Male	36-40	TBrel-IH	N/A	10.09	8.98	10.61	9.32	11.69	12.19	11.45	10.14	11.05	7.64	7.64	10.81	13.21	7.64	8.37	11.87	12.51	14.21	10.76	11.9	12.28	12.59	9.73	11.27	7.64	13.43	10.74	13.29	9.1	14.14	9.49	10.33	7.64	11.41	10.03	12.52	9.83	8.51	13.81	11.36	12.27	14.16	14.26	13.65
SUN161	Diagnosis	Male	46-50	TBrel-IH	N/A	9.28	8.24	10.28	7.64	11.06	11.61	11.14	7.64	10.7	7.64	7.64	9.98	12.64	7.64	8.29	11.61	11.92	13.35	9.37	10.47	10.72	12.68	8.68	10.97	7.64	12.76	10.84	13.26	8.18	13.4	8.69	9.82	7.64	10.79	10.02	12.71	9.22	8.29	13.92	10.49	12.69	14.14	14.81	11.16
SUN162	Diagnosis	Female	51-55	TB-DM	Metformin	9.07	7.85	10.12	8.66	10.74	11.53	10.76	7.64	11.07	7.64	7.64	9.9	12.61	7.64	7.64	11.4	11.57	13.23	9.79	11.38	11	12.82	8.65	10.59	7.64	12.84	11.04	13.25	8.15	13.47	8.57	9.07	7.64	10.76	9.33	12.59	8.75	8.05	14.75	10.22	12.68	14.38	14.7	12.27
SUN163	Diagnosis	Male	51-55	TB-preDM	N/A	9.57	8.81	10.87	9.28	11.33	11.83	11.37	9.48	11.19	7.64	7.64	10.84	13.23	7.64	8.4	11.7	12.1	13.62	10.49	11.54	11.66	12.67	9.25	11.3	7.64	12.86	10.76	13.52	7.95	13.9	8.92	9.66	7.64	10.92	9.94	12.21	9.23	8.27	13.61	10.93	11.33	13.47	12.77	13.15
SUN164	Diagnosis	Male	46-50	TB-preDM	N/A	10.16	9.14	10.93	9.96	11.52	12.39	11.39	10.13	11.82	7.64	8.46	10.87	12.94	7.64	8.25	11.84	12.49	14.28	11.26	12.09	12.01	12.66	9.73	11.33	7.64	13.43	11.36	14.01	9.12	14.42	10.77	10.3	7.64	11.7	10.15	12.81	9.61	8.71	13.62	11.34	14.17	15.19	16.19	13.18
SUN165	Diagnosis	Male	56-60	TB-DM	Insulin + Metformin	10.71	9.6	11.4	7.64	12.13	13.33	11.98	10.93	7.64	7.64	7.64	10.49	13.31	7.64	9.3	12.28	12.93	7.64	10.05	11.59	12.34	11.82	10.53	11.88	7.64	14.2	7.64	13.01	10	15.41	10.44	10.76	7.64	12.43	10.83	12.83	10.11	9.64	13.1	11.95	12.45	14.48	14.27	12.68
SUN166	Diagnosis	Male	51-55	TB-only	N/A	10.17	8.79	11.11	10.28	12.16	12.62	11.67	10.25	11.73	7.64	7.64	11.42	13.47	9.78	8.35	12.05	12.56	14.3	11.85	12.12	12.37	12.57	10.3	11.15	7.64	13.57	10.97	13.54	9.02	14.62	9.45	10.06	7.64	11.59	10.08	11.99	9.89	8.79	13.66	11.96	11.07	7.64	10.69	14.07
SUN167	Diagnosis	Male	51-55	TBrel-IH	N/A	9.96	8.57	10.75	9.71	11.38	12.45	11.51	10.06	11.54	7.64	7.64	10.81	12.76	9.44	8.83	11.95	12.38	14.12	10.96	11.48	12	12.62	9.74	11.31	7.64	13.6	11.31	13.88	9.06	14.57	9.37	10.23	7.64	11.46	10.24	12.66	9.57	9.01	13.35	11.29	12.85	14.5	14.14	13.35
SUN168	Diagnosis	Male	31-35	TB-DM	None	10.62	9.32	10.39	10.49	12.26	12.2	12.16	10.63	11.33	7.64	7.64	10.54	13.22	7.64	9.56	12.53	12.8	14.94	11.29	12.11	12.71	11.2	10.73	12.38	7.64	13.19	11.07	13.59	8.65	13.93	9.89	10.64	7.64	11.5	10.44	12.63	10.16	9.72	13.21	11.97	11.85	13.59	12.94	12.31
SUN170	Diagnosis	Female	56-60	TB-DM	Metformin + other	10.01	8.7	10.56	10.62	11.79	11.4	11.54	10	12.05	7.64	7.64	11	13.59	10.97	8.63	11.94	12.3	14.13	11.56	12.01	12.38	12.87	10.24	11.3	7.64	12.3	11.16	13.86	8	12.52	9.63	10.4	7.64	10.85	9.76	12.2	10.06	8.7	13.46	11.57	11.89	13.84	13.77	12.87
SUN171	Diagnosis	Male	51-55	TB-preDM	N/A	9.51	9.07	10.49	10.21	11.24	11.74	11.28	9.61	11.79	7.64	7.64	10.66	13.02	11.33	8.28	11.58	12.16	13.66	11.05	11.03	12.18	12.88	9.45	10.85	7.64	12.92	11.45	12.81	8.53	13.57	10.49	10.19	7.64	10.95	9.17	12.61	9.7	8.39	13.88	11.09	13.61	14.89	15.18	11.63
SUN172	Diagnosis	Male	41-45	TB-DM	Metformin	9.57	8.4	10.92	10.1	12.41	12.91	11.75	9.71	11.39	7.64	7.64	10.59	13.09	13.01	8.86	12.51	12.16	13.79	10.81	11.73	11.72	12.83	9.44	11.91	7.64	13.79	10.96	13.5	9.03	14.7	9.01	10.11	7.64	11.85	10.22	12.65	9.68	8.61	13.76	11	11.72	13.59	13.42	12.07
SUN48	Diagnosis	Male	41-45	TBrel-IH	N/A	9.99	8.78	10.89	11.02	11.9	11.87	12.23	10.28	11.9	7.64	7.64	11.43	13.12	11.64	9.38	12.39	12.48	14.32	12.04	11.98	12.66	12.37	9.94	7.64	7.64	12.99	11.17	14.02	9.64	14.38	10.01	9.83	7.64	11.42	10.27	12.74	9.65	8.57	13.92	11.39	12.96	14.12	15.67	13.35
SUN49	Diagnosis	Male	36-40	TBrel-IH	N/A	9.68	8.59	10.16	10.21	11.48	10.98	11.64	10.01	11.46	7.64	7.64	10.7	12.4	12.91	8.49	12.16	12.13	13.65	10.26	11.38	11.62	13.02	9.21	11.85	7.64	12.29	10.96	13.56	8.53	13.18	9.43	9.94	7.64	11.45	9.42	12.9	9.26	8.56	13.72	10.79	13.43	13.28	15.24	12.73
SUN50	Diagnosis	Female	21-25	TBrel-IH	N/A	10.35	8.5	11.07	10.88	11.8	12.48	12.11	10.22	11.54	7.64	7.64	10.95	12.98	12.14	8.88	12.37	12.39	7.64	11.1	11.32	11.85	11.7	10.1	7.64	7.64	13.71	11.18	12.79	9.53	14.88	9.72	9.87	7.64	11.94	10.43	12.74	9.74	8.79	13.66	11.35	11.77	14.01	13.97	13.16
SUN51	Diagnosis	Male	31-35	TB-DM	None	10.83	8.55	10.68	10.05	11.86	12.59	11.84	10.9	7.64	7.64	7.64	10.56	12.71	12.58	9.04	12.52	12.15	14.85	10.69	11.4	12.14	12.04	10.48	7.64	7.64	13.84	10.61	12.71	9.74	14.93	10.25	10.1	7.64	12.08	10.06	12.48	9.69	9.87	13.56	11.86	12.21	14.15	13.55	12.46
SUN53	Diagnosis	Male	21-25	TB-only	N/A	10.3	8	10.91	10.63	11.87	12.03	11.73	10.55	11.51	7.64	7.64	10.52	12.7	7.64	8.86	12.3	12.45	7.64	10.78	10.89	11.8	12.8	10.31	7.64	7.64	13.36	11.27	13.5	9	14.33	10.79	9.87	7.64	11.37	9.66	12.76	9.64	9.32	13.51	11.65	12.58	14.22	14.94	12.63
SUN54	Diagnosis	Male	56-60	TB-preDM	N/A	10.21	8.61	10.78	7.64	11.37	12.04	11.74	10.43	11.2	7.64	7.64	9.98	12.47	7.64	8.48	12.32	12.56	7.64	9.92	10.21	11.74	11.8	9.87	7.64	7.64	13.39	9.97	12.51	9.27	14.67	10.93	10.41	7.64	11.45	9.97	13.49	9.61	9.39	14.09	11.33	12.64	14.8	15.34	12.04
SUN55	Diagnosis	Male	41-45	TB-preDM	N/A	10.03	8.63	10.49	7.64	12	12.1	11.82	10.25	10.95	7.64	7.64	10.95	13.21	12.89	9.12	12.26	13.71	14.19	10.19	11.79	11.92	12.44	10.11	7.64	7.64	13.46	10.82	12.9	9.9	14.04	9.63	10.32	7.64	11.81	10.21	12.89	9.7	8.59	13.2	11.41	12.84	14.72	15.28	13.27
SUN56	Diagnosis	Male	56-60	TB-preDM	N/A	9.6	8.21	10.62	7.64	11.65	11.51	11.55	9.9	10.69	7.64	7.64	10.12	13.07	12.16	8.29	12.05	13.81	13.78	9.68	11.53	11.45	12.83	9.7	11.58	7.64	12.25	11	13.68	8.91	13.43	9.62	9.95	7.64	11.11	10.06	12.73	9.45	8.69	13.81	11.14	11.27	13.49	14.01	12.11
SUN58	Diagnosis	Male	21-25	TB-preDM	N/A	9.23	8.15	10.54	10.06	11.09	11.01	11.47	7.64	11.46	7.64	7.64	10.05	10.5	12.37	7.64	11.76	12.23	13.63	11.03	11.35	11.36	12.58	9.29	11.57	7.64	12	11.58	13.85	8.72	12.77	8.8	9.32	7.64	11.2	9.15	12.45	9.2	7.64	13.54	11.21	12.1	14.04	14.48	10.41
SUN59	Diagnosis	Female	41-45	TB-DM	Metformin + other	10.28	9.23	10.22	7.64	11.93	12.52	11.58	10.43	11.11	7.64	7.64	11.35	13.4	12.82	8.62	12.39	12.81	14.53	11.08	11.47	12.72	11.42	10.37	11.57	7.64	13.35	10.75	13.27	9.86	14.78	9.88	10.17	7.64	12.2	10.1	12.82	9.88	8.88	14.25	11.81	11.83	14.19	13.54	13.72
SUN60	Diagnosis	Female	41-45	TBrel-IH	N/A	10.23	8.99	10.03	7.64	12.03	12.15	11.81	7.64	10.82	7.64	7.64	9.85	12.55	13.88	8.6	12.3	14.11	14.45	10.13	11.39	12.3	12	10.21	11.71	7.64	13.33	10.83	12.98	9.67	13.92	10.33	10.05	7.64	12.42	9.86	12.88	9.84	8.99	14.13	11.6	13.32	14.85	15.49	12.21
SUN62	Diagnosis	Male	21-25	TB-preDM	N/A	9.57	9.19	9.79	7.64	11.74	11.6	11.53	9.83	10.51	7.64	7.64	9.9	12.51	12.87	8.08	12.22	13.78	13.93	9.8	11.4	11.4	12.26	9.75	11.42	7.64	12.3	10.9	13.28	9.16	13.35	9.43	9.99	7.64	11.56	10.03	12.64	9.58	8.45	13.62	11.22	12.08	13.88	14.53	12.45
SUN63	Diagnosis	Male	41-45	TB-preDM	N/A	10.16	9.38	10.12	7.64	11.86	12.32	11.95	10.41	11.22	7.64	7.64	11.06	13.59	12.52	8.49	12.28	14.01	14.47	11.37	12.2	12.43	11.76	10.3	11.94	7.64	13.01	11.12	13.44	9.62	14.48	9.9	10.29	7.64	11.89	9.74	12.68	9.94	8.53	13.65	11.81	12.36	14.08	13.68	13.83
SUN64	Diagnosis	Male	51-55	TB-preDM	N/A	10.26	9.33	10.41	10.33	11.66	12.57	11.64	10.48	11.4	7.64	7.64	11.27	13.31	12.97	8.82	12.38	14.02	14.66	11.49	12.16	12.34	11.48	10.33	11.84	7.64	13.29	11.46	14.22	9.46	14.86	10.3	10.51	7.64	12.14	9.65	12.61	10.44	8.89	13.68	11.77	11.85	13.76	13.91	13.38
SUN68	Diagnosis	Female	26-30	TB-DM	Insulin	10	9.29	10.02	10.82	11.56	12.03	11.66	10.29	11.65	7.64	7.64	11.36	13.09	12.31	8.34	12.15	12.68	14.51	12.14	12.26	12.52	11.28	10.28	7.64	7.64	12.94	11.23	13.72	9.43	14.21	10.05	10.11	7.64	11.64	9.43	12.34	9.82	8.34	13.55	12.27	11.04	13.83	12.56	13.46
SUN69	Diagnosis	Female	61-65	TBrel-IH	N/A	11.03	9.41	11.37	7.64	12.67	12.43	12.25	11.17	11.27	7.64	7.64	11.11	10.96	12.57	9.03	12.66	13.19	16.04	10.97	12.83	13.1	11.73	11.54	7.64	7.64	12.93	10.49	13.92	9.47	14.51	11.25	10.17	7.64	11.94	10.38	12.85	10.22	10.63	13.97	13.63	12.62	14.18	14.9	12.48
SUN70	Diagnosis	Male	51-55	TBrel-IH	N/A	7.64	8.99	10.85	11.1	12.46	12.35	12.35	7.64	11.41	7.64	7.64	11.72	11	12.68	9.01	12.62	13.24	16.96	11.52	15.07	12.92	11.45	11.48	11.92	7.64	12.96	9.93	14.14	9.82	14.56	12.37	10.56	7.64	11.88	10.69	12.98	9.62	7.64	12.91	14.82	12.33	13.58	14.28	12.36
SUN71	Diagnosis	Female	46-50	TB-DM	Metformin	9.91	7.95	10.29	9.95	11.09	12.01	11.86	10.03	11.68	7.64	7.64	10.56	12.77	12.09	8	11.98	12.38	14	11.18	11.63	12.19	12.65	9.72	11.54	7.64	12.96	11.51	14.07	9.43	14.25	9.96	9.85	7.64	11.47	9.27	12.72	9.6	8.03	13.55	10.9	12.93	14.67	15.11	12.12
SUN74	Diagnosis	Male	31-35	TB-preDM	N/A	10.12	9.43	10.76	10.27	12.02	12.23	11.41	10.59	11.35	7.64	7.64	10.95	13.38	12.29	8.28	11.98	12.63	14.66	11.59	11.98	12.96	11.65	10.64	11.71	7.64	13.12	10.83	13.42	9.93	14.22	9.8	10.41	7.64	11.81	9.66	12.2	9.98	7.64	13.53	12.55	11.23	13.45	13.58	13.58
SUN92	Diagnosis	Male	46-50	TB-preDM	N/A	9.87	9.36	10.31	7.64	12.2	12.57	11.81	10.48	11.34	7.64	7.64	10.61	12.79	12.26	9	12.35	12.24	14.5	10.6	11.84	12.18	11.48	10.21	12.03	7.64	13.35	10.85	12.91	10.11	14.61	9.96	9.97	12.36	12.22	10.6	12.28	9.74	9.04	13.85	11.72	7.64	13.39	7.64	12.54
SUN93	Diagnosis	Male	26-30	TB-preDM	N/A	9.86	9	10.81	10	11.83	11.75	11.29	10.32	11.53	7.64	7.64	10.88	13.09	7.64	7.95	11.78	12.53	14.21	10.9	12.01	12.04	12.27	9.99	7.64	7.64	12.8	10.99	13.26	9.14	13.82	9.62	9.97	7.64	11.32	9.69	12.09	9.61	8.35	13.86	11.57	11.56	13.59	13.6	12.67
SUN94	Diagnosis	Male	36-40	TBrel-IH	N/A	9.02	7.84	10.64	10.19	10.82	12.42	11.5	9.35	11.66	7.64	7.64	10.54	12.74	7.64	8.58	11.87	12.12	13.7	11.62	12.27	11.97	11.82	8.91	11.43	7.64	13.31	11.06	13.44	9.27	14.71	9.23	8.78	7.64	11.79	9.67	12.43	8.98	8.43	13.77	11.42	12.44	13.94	14.55	13.38
SUN99	Diagnosis	Female	21-25	TB-only	N/A	10.38	9.3	10.38	10.29	11.43	11.77	11.26	10.87	11.86	7.64	7.64	10.61	12.58	7.64	7.95	11.75	12.79	14.9	11.4	12.1	12.66	12.36	10.36	11.55	7.64	12.75	11.46	14.03	8.99	13.96	10	10.4	7.64	11.38	9.62	12.02	9.98	8.68	13.85	12.01	11.51	13.72	14.06	12.72
SUN100	Month 1	Male	36-40	TB-preDM	N/A	9.8	8.88	11.61	10.46	11.73	14.7	11.49	10.39	11.55	7.64	7.64	10.06	12.14	17.58	8.38	11.97	12.81	14.85	11.42	11.9	12.27	11.76	10.38	7.64	7.64	14.78	11.32	14.13	10.65	16.39	9.65	10.09	7.64	14.65	10.2	12.13	10.08	8.38	13.7	12.42	7.64	7.64	12.48	11.46
SUN102	Month 1	Male	31-35	TB-preDM	N/A	10.11	8.71	10.85	10.49	12.11	12.08	11.77	10.54	11.45	7.64	7.64	11.39	13.52	7.64	8.49	12.08	12.72	14.57	11.48	12.05	12.6	12.06	10	11.45	7.64	13.07	10.58	13.49	9.31	14.47	9.85	10.09	7.64	11.46	10.15	12.23	9.75	8.63	13.56	11.69	10.78	13.33	12.95	13.68
SUN103	Month 1	Female	46-50	TB-only	N/A	10.26	8.4	10.58	10.42	11.99	12.39	11.66	10.76	11.33	7.64	7.64	10.9	12.57	7.64	8.43	12.01	12.29	14.78	11.69	12.11	12.5	11.93	10.61	11.61	7.64	13.34	11.22	14.35	9.79	14.74	10.02	10.07	7.64	11.77	10.27	12.18	9.75	8.49	13.11	12.39	11	13.66	12.25	12.04
SUN104	Month 1	Male	46-50	TBrel-IH	N/A	9.82	9.05	10.57	10.16	11.82	12.01	11.24	10.52	11.31	7.64	7.64	10.89	13.1	11.69	8.36	11.76	12.41	14.46	11.39	11.86	12.34	12.62	10.1	10.86	7.64	13.31	10.3	13.2	9.32	13.77	9.88	10.26	7.64	11.53	9.99	11.94	9.79	8.36	13.36	11.85	12.39	13.7	14.2	12.95
SUN109	Month 1	Male	21-25	TBrel-IH	N/A	7.64	9.22	11.7	10.58	12.51	13.41	12.29	7.64	7.64	7.64	7.64	12.8	11.61	7.64	9.52	12.44	13.34	18.18	11.59	16.18	13.61	11.67	7.64	12.67	7.64	14.55	9.3	14.57	10.34	15.43	13.69	11.07	7.64	12.96	10.67	12.69	9.86	7.64	13.59	15.5	7.64	7.64	13.39	12.95
SUN110	Month 1	Female	46-50	TB-preDM	N/A	9.03	8.75	10.75	10.54	12.22	11.92	11.75	7.64	11.47	7.64	7.64	11.19	13.29	7.64	8.3	12.17	12.47	14.18	11.87	12.45	12.23	11.75	9.68	7.64	7.64	13.1	10.44	13.46	9.17	13.62	8.98	9.73	7.64	11.53	10.42	12.12	9.77	8.23	13.77	11.72	10.9	12.92	12.39	12.16
SUN111	Month 1	Male	51-55	TB-preDM	N/A	9.59	8.62	10.55	10.54	12.04	10.71	11.49	10.06	11.73	7.64	7.64	10.72	12.85	7.64	8.44	11.95	11.93	7.64	11.67	12.57	12.49	12.51	9.74	11.27	7.64	11.71	10.32	13.59	7.96	11.43	9.39	10.13	10.9	10.44	9.72	11.76	9.17	7.64	13.23	12.28	11.11	12.94	13.5	12.91
SUN112	Month 1	Male	56-60	TB-DM	Metformin + other	9.65	8.77	10.43	7.64	11.78	11.61	11.58	9.5	11.42	7.64	7.64	11.04	13.25	7.64	8.59	12.14	12.14	13.59	10.63	11.28	11.92	11.94	9.14	7.64	7.64	12.79	11.46	13.7	8.86	13.2	9.08	9.96	7.64	11.25	10.38	12.25	9.52	8.12	14.03	10.64	11.99	13.65	13.96	13.21
SUN113	Month 1	Male	26-30	TBrel-IH	N/A	9.49	9.15	10.22	10.09	11.72	12.09	11.6	7.64	11.25	7.64	7.64	11.45	13.45	7.64	8.35	11.97	12.43	14.12	11.55	11.69	12.2	12.2	9.55	11.31	7.64	13.42	10.85	13.35	9.69	13.87	9.72	10.04	7.64	11.61	10.46	12.28	9.75	8.17	12.84	11.35	12.04	13.81	14.27	14.4
SUN114	Month 1	Male	26-30	TBrel-IH	N/A	9.36	8.72	10.93	9.93	11.48	11.3	11.17	9.7	11.52	7.64	7.64	10.89	13.08	7.64	8.25	11.82	12.2	13.75	10.65	11.8	11.27	13.03	9.46	11.1	7.64	12.51	10.98	13.27	8.86	13.25	8.84	9.89	7.64	10.91	10.03	11.82	9.49	7.69	13.9	10.94	11.73	13.37	13.55	12.99
SUN115	Month 1	Male	31-35	TBrel-IH	N/A	9.79	9.38	11.07	10.06	11.94	12.01	11.43	10.41	11.28	7.64	7.64	10.96	12.57	7.64	8.65	11.84	12.7	14.4	11.04	11.77	12.15	12.36	10.11	10.96	7.64	13.18	10.87	13.96	9.18	13.94	9.59	10.15	7.64	11.58	10.21	11.96	9.66	8.4	13.74	11.68	11.35	13.38	12.99	11.86
SUN116	Month 1	Male	36-40	TBrel-IH	N/A	9.86	9.14	10.62	10.54	11.98	11.68	11.21	10.34	11.4	7.64	7.64	11.04	12.94	7.64	8.25	11.9	12.46	14.4	11.9	12.44	12.48	12.74	10.31	11.35	7.64	12.77	10.78	13.77	9.04	13.77	9.45	10.33	11.49	11.18	10	11.95	9.66	8.21	13.22	12.24	10.32	12.47	11.56	12.98
SUN117	Month 1	Male	21-25	TB-only	N/A	9.34	8.27	10.48	10.16	11.79	11.42	11.3	10.03	11.36	7.64	7.64	10.92	13.16	7.64	8.21	11.7	12.34	7.64	10.92	12.11	11.94	13.11	9.76	10.82	7.64	12.82	10.83	13.27	8.67	13.56	9.35	9.87	11.29	10.88	10.17	12.02	9.51	8.52	13.22	11.14	10.6	12.82	12.24	13.7
SUN118	Month 1	Female	46-50	TBrel-IH	N/A	9.36	8.03	10.94	10.59	11.78	11.43	11.58	9.86	11.93	7.64	7.64	10.88	12.79	7.64	8.05	11.85	11.78	14.06	11.58	12.25	12.21	13.07	9.59	11.17	7.64	12.96	11.7	14.25	8.73	13.4	9.29	9.91	7.64	10.82	10.24	12.06	9.43	7.73	13.73	11.79	11.58	13.65	13.9	11.27
SUN119	Month 1	Female	26-30	TBrel-IH	N/A	10.25	9.01	10.8	9.79	12.23	12.36	11.98	10.34	11.35	7.64	8.14	10.92	13.56	7.64	9.41	12.39	14.35	14.46	11.4	11.72	12.5	11.75	10.15	7.64	7.64	13.64	11.56	12.92	9.72	14.44	9.65	10.28	7.64	11.91	10.89	12.83	10.26	8.88	13.9	11.55	12.98	14.32	14.65	13.76
SUN120	Month 1	Male	36-40	TBrel-IH	N/A	9.24	8.53	10.07	9.48	10.67	11.37	11.13	9.56	11.25	7.64	7.64	10.83	13.24	8.41	8.2	11.66	13.67	13.35	10.63	11.7	11.02	12.37	9.19	11.02	7.64	12.58	11.53	13.24	8.48	13.24	8.47	9.65	11.19	10.76	9.73	12.48	9.25	8.54	13.72	10.49	12.63	14.04	15.17	12.55
SUN121	Month 1	Female	51-55	TBrel-IH	N/A	8.72	8.24	11.18	9.77	11.94	14.16	11.97	9.46	11.23	7.64	7.64	10.12	12.65	7.64	8.42	12.1	12.44	13.8	11.1	11.77	11.36	12.07	9	11.77	7.64	14.81	12.02	13.95	12	16.28	10.05	9.45	7.64	13.67	10.53	12.72	9.4	7.64	13.21	11.23	12.5	14.55	13.92	11.73
SUN122	Month 1	Female	21-25	TBrel-IH	N/A	9.95	8.85	10.47	10.29	11.69	11.06	11.47	9.89	11.54	7.64	7.64	11.43	13.08	8.24	8.49	12.12	13.59	14.01	11.52	12.17	12.33	12.82	9.71	11.5	7.64	12.35	11.55	13.44	8.51	13.11	9.31	9.86	7.64	10.87	10.04	12.48	9.72	8.07	14	11.26	12.76	13.87	14.89	13.39
SUN123	Month 1	Male	26-30	TBrel-IH	N/A	9.79	9.17	10.77	9.63	11.72	11.65	11.31	9.77	11.22	7.64	7.64	10.4	13.03	9.06	8.49	11.94	13.77	7.64	11.42	12.05	12.06	12.66	9.72	11.24	7.64	12.72	10.73	13.17	9.18	13.88	9.14	10.06	7.64	11.17	9.74	12.14	9.74	8.57	13.31	11.09	10.81	13.01	11.87	12.78
SUN124	Month 1	Female	51-55	TB-DM	None	9.61	9.01	10.85	9.81	12.03	12.14	11.78	7.64	11.04	7.64	7.64	10.71	13.7	9.35	8.55	12.12	13.43	13.58	10.87	11.95	11.61	12.11	9.33	11.66	7.64	13.29	11.61	13.39	9.79	14.47	8.34	10.08	7.64	11.68	10.46	12.39	9.47	8.05	13.63	10.89	11.58	13.52	13.07	11.81
SUN125	Month 1	Female	41-45	TB-DM	Metformin + other	10.45	9.47	11.45	10.35	12.26	12.81	12.2	10.36	11.33	7.64	7.64	10.84	13.27	10.35	9.55	12.39	14.08	14.58	11.43	12.27	12.3	11.53	10.42	12.16	7.64	13.84	11.43	13.42	9.99	15.13	9.92	10.29	7.64	12.43	10.65	12.58	9.84	7.64	13.86	11.76	12.66	13.94	13.92	12.85
SUN127	Month 1	Male	51-55	TBrel-IH	N/A	10.31	8.15	10.73	10.19	11.61	11.6	11.89	10.08	11.96	7.64	7.64	11.12	13.45	8.94	8.69	12.08	13.73	14.21	11.64	12.12	12.78	12.58	10	11.56	7.64	12.85	11.25	13.33	8.22	13.96	9.19	10.12	7.64	11	10.24	12.06	9.74	8.52	13.72	11.24	11.47	13.07	13.04	13.98
SUN128	Month 1	Male	41-45	TB-preDM	N/A	10.03	8.82	10.44	10.02	11.77	11.4	11.57	9.95	11.47	7.64	7.64	11.23	13.88	8.7	8.63	12.11	13.48	13.91	11.6	12.04	12.87	12.07	9.81	11.23	7.64	12.63	11.06	13.36	9.21	13.55	8.78	10.02	7.64	10.97	10.22	12.35	9.64	8.53	13.49	11.81	12.2	13.59	14.18	14.12
SUN130	Month 1	Female	36-40	TBrel-IH	N/A	10.24	9.07	10.57	7.64	11.71	11.61	11.46	10.32	7.64	7.64	7.64	9.93	12.75	9.07	8.44	11.89	12.64	7.64	10.13	11.02	11.8	12.46	10.05	11.48	7.64	12.69	10.72	12.64	9.46	13.89	9.32	10.45	11.47	11.19	10.35	12.6	9.9	9.09	13.76	11.46	11.92	13.56	13.88	12.13
SUN131	Month 1	Male	46-50	TB-only	N/A	9.86	8.66	11.22	10.12	12.16	12.01	11.85	9.96	11.77	7.64	7.64	11.75	13.23	9.17	8.89	12	13.39	14	11.47	12.34	12.04	12.04	10.02	11.77	7.64	13.12	11.58	13.75	8.88	14.32	9.11	10.1	7.64	11.44	10.54	12.25	9.5	8.48	13.78	11.97	10.75	12.96	11.23	13.21
SUN132	Month 1	Male	56-60	TB-only	N/A	9.93	8.96	10.48	7.64	12	12.19	11.69	10.24	7.64	7.64	7.64	11.18	13.98	9.64	8.66	12.14	12.59	14.26	11.31	12.54	12.33	12.19	10.2	7.64	7.64	13.4	10.28	13.33	9.28	14.53	9.92	9.98	7.64	11.53	10.42	12.21	9.89	8.75	12.9	11.28	10.96	13.72	12.5	13.52
SUN133	Month 1	Male	46-50	TB-preDM	N/A	9.79	9.04	10.32	7.64	11.63	11.87	11.76	9.9	11.21	7.64	7.64	10.22	12.72	9.16	8.23	11.91	12.53	7.64	10.54	11.84	11.6	11.62	9.77	11.23	7.64	13.11	11.13	13.12	9.07	14.2	9.48	10.08	7.64	11.31	10.2	12.19	9.65	8.85	13.18	11.34	11.64	13.74	13.26	12.79
SUN134	Month 1	Male	56-60	TB-preDM	N/A	10.52	9.03	11.02	10.27	12.01	12.71	11.87	10.64	11.55	7.64	7.64	11.96	13.95	12.58	8.76	12.22	12.74	7.64	11.95	11.9	13.11	11.8	10.77	11.42	7.64	13.84	10.59	13.61	9.46	14.51	10.29	10.57	7.64	11.98	10.4	12.35	10.12	8.86	13.56	12.1	11.04	13.81	11.48	15.63
SUN135	Month 1	Female	41-45	TB-DM	Metformin + other	9.92	8.45	10.63	9.77	11.74	12.49	11.72	10.13	11.05	7.64	7.64	10.47	13.17	12.3	8.63	11.91	12.51	14.15	10.55	11.15	12.1	11.86	9.99	11.23	7.64	13.47	11.19	12.56	9.22	14.32	9.72	10.32	7.64	11.59	10.06	12.3	9.66	8.57	13.64	11.83	12.13	14.2	13.78	11.54
SUN137	Month 1	Female	51-55	TB-preDM	N/A	10.17	8.43	10.72	10.52	11.48	12.58	11.35	10.38	11.97	7.64	7.64	10.93	13.41	7.64	8.24	11.93	12.27	14.4	12.15	12.13	12.99	12.51	10.29	7.64	7.64	13.52	11.05	13.73	9.36	14.66	9.3	10.13	7.64	11.64	9.68	12.1	9.73	9.02	13.78	11.72	11.08	13.75	13.1	14
SUN138	Month 1	Female	66-70	TB-preDM	N/A	9.97	9.06	10.82	10.29	11.58	12.71	11.67	10.2	11.46	7.64	7.64	11.82	13.27	12.45	8.16	12.05	12.37	14.19	11.48	12.72	12.58	11.85	10.27	11.6	7.64	13.75	10.74	13.72	9.92	14.81	9.34	10.45	7.64	11.8	10.18	12.05	9.66	8.47	13.15	11.77	11.3	13.47	12.37	13.59
SUN140	Month 1	Male	41-45	TB-preDM	N/A	9.14	8.81	10.58	9.97	11.59	12.04	11.52	9.43	11.1	7.64	7.64	10.14	13.24	7.64	8.05	11.88	12.02	13.49	10.43	11.21	11.35	11.87	9.15	11.21	7.64	13	10.95	12.83	8.85	14.05	8.7	9.81	10.9	11.17	9.81	12.23	9.29	7.87	13.81	10.81	10.92	13.06	11.04	12.49
SUN141	Month 1	Female	31-35	TB-only	N/A	10.34	9.13	11.24	7.64	12.11	13.21	11.87	10.52	7.64	7.64	7.64	10.39	12.63	7.64	8.95	12.26	12.57	14.53	11.25	11.89	12.3	12.11	10.24	7.64	7.64	14.08	11.09	13.41	10.09	15.25	9.55	10.39	7.64	12.39	10.52	12.53	9.75	8.69	13.99	11.79	12.15	14.19	13.48	12.13
SUN143	Month 1	Female	46-50	TB-preDM	N/A	10.55	9.65	11.12	10.57	12.15	13.1	11.65	10.67	11.5	7.64	7.64	11.34	13.83	7.64	8.96	12.1	12.75	14.81	12.3	12.65	12.83	11.42	10.49	11.52	7.64	14.18	11.17	13.54	10.26	15.04	9.91	10.52	7.64	12.23	10	12.3	10	9.07	13.61	12.78	11.15	13.75	12.59	14.84
SUN144	Month 1	Female	46-50	TB-DM	None	10.62	9.8	11.59	7.64	12.13	13.86	12.2	10.78	7.64	7.64	7.64	11.49	13.79	7.64	9.27	12.32	12.79	14.84	11.52	11.88	12.91	11.18	10.44	11.96	7.64	14.45	11.54	13.67	10.39	15.91	10.02	10.28	7.64	13.08	10.73	12.84	10.25	9.14	13.73	12.03	12.61	14.31	13.39	13.57
SUN145	Month 1	Female	41-45	TB-preDM	N/A	10.22	9.12	11.22	9.57	11.78	12.72	11.65	10.32	11.75	7.64	7.64	11.94	13.53	7.64	8.74	11.95	12.49	14.28	11.64	12.07	13.16	12.03	10.07	11.56	7.64	13.57	11.54	13.65	9.3	14.79	9.54	10.24	7.64	11.79	9.78	12.38	9.84	8.6	13.97	11.62	11.76	14.09	14.03	12.81
SUN146	Month 1	Male	51-55	TB-only	N/A	9.83	8.56	11.09	9.99	11.32	12.29	11.41	9.9	11.72	7.64	7.64	10.99	13.19	7.64	7.88	11.8	12.19	13.76	11.4	12.04	12.28	12.92	9.48	11.28	7.64	13.09	11.38	13.8	9	14.4	9.1	9.89	7.64	11.4	9.83	12.01	9.78	8.21	13.76	11.95	11.6	13.69	13.55	13.67
SUN149	Month 1	Male	36-40	TB-DM	Insulin	10.15	9.02	10.77	9.9	11.87	12.81	11.78	10.33	7.64	7.64	7.64	10.14	13.32	7.64	8.63	12.25	12.18	14.34	10.74	11.25	11.77	12.06	10.02	7.64	7.64	13.63	11.09	12.98	9.28	14.78	10.44	10.39	7.64	11.88	10.53	12.83	9.78	9.17	13.28	12.03	12.06	14.26	13.95	12.06
SUN151	Month 1	Male	51-55	TB-only	N/A	9.99	8.93	11.08	10.47	11.6	12.26	11.52	9.96	11.97	7.64	7.64	11.66	13.78	7.64	8.25	11.88	12.4	14.19	12.06	12.25	12.79	12.24	10.23	11.22	7.64	13.29	11.06	13.55	9.02	14.19	9.66	10.07	7.64	11.42	9.8	11.85	9.71	8.58	13.61	11.94	10.8	13.53	12.34	13.83
SUN152	Month 1	Male	51-55	TB-only	N/A	9.13	7.76	10.22	10.1	10.92	11.58	11.05	8.89	11.5	7.64	7.64	11.64	14.15	7.64	8.12	11.58	11.72	13.09	12.13	12	12.58	12.27	8.73	11	7.64	12.64	10.71	13.92	8.4	13.71	8.37	9.47	10.69	10.79	9.31	11.66	8.99	7.67	13.48	11.06	9.98	12.48	11.7	15.07
SUN155	Month 1	Female	56-60	TB-DM	Metformin	10.34	9.53	11.12	10.4	11.83	12.94	11.67	10.56	11.17	7.64	7.81	10.85	13.3	7.64	8.86	12.02	12.64	14.55	11.45	12.17	12.66	12.63	10.58	11.81	7.64	13.98	11.22	13.34	9.8	14.93	10.1	10.62	7.64	12.1	10.16	12.19	9.85	9.03	13.9	11.81	12.76	14.57	14.3	12.98
SUN158	Month 1	Male	46-50	TB-only	N/A	9.81	9.1	10.45	7.64	11.69	12.03	11.29	7.64	10.9	7.64	7.64	11.61	13.81	7.64	8.26	11.77	12.36	13.9	10.92	11.57	12.64	11.93	9.77	11.15	7.64	13.11	10.52	12.94	9.1	14.09	9.39	10	7.64	11.22	10.1	12.11	9.53	8.43	13.45	11.05	11.51	13.45	13.8	13.62
SUN159	Month 1	Male	51-55	TB-DM	None	9.39	8.63	10.53	10.34	11.69	12.04	11.38	9.5	11.44	7.64	7.64	10.61	13.07	7.64	8.42	11.82	12.06	13.74	11.57	12.28	11.9	12.33	9.34	11.23	7.64	13.09	10.97	12.96	9.15	13.86	8.9	9.83	7.64	11.21	9.68	11.74	9.49	8.49	13.46	11.6	10.86	13.39	12.37	13.5
SUN160	Month 1	Male	36-40	TBrel-IH	N/A	10.3	9.13	10.83	9.81	11.92	12.83	11.78	10.27	11.37	7.64	7.64	11.67	13.64	7.64	8.62	12.08	12.54	14.36	11.59	12.39	12.98	12.16	9.96	11.79	7.64	13.84	10.9	13.55	9.18	14.39	9.62	10.28	7.64	12.1	10.25	12.42	9.87	8.76	13.77	11.48	12.61	13.6	14.56	15.04
SUN161	Month 1	Male	46-50	TBrel-IH	N/A	10.15	8.78	10.78	9.83	11.61	12.5	11.55	10.14	7.64	7.64	7.64	10.86	13.38	7.64	8.45	12.03	12.58	7.64	10.86	11.58	11.79	13.1	9.95	11.25	7.64	13.53	11.11	13.2	9.18	14.42	9.05	10.23	7.64	11.49	10.27	12.31	9.64	8.77	13.86	11.3	11.96	13.78	13.19	12.77
SUN162	Month 1	Female	51-55	TB-DM	Metformin	10.18	8.9	11.11	10.02	12.38	12.49	11.64	10.27	11.57	7.64	7.64	10.78	13.19	7.64	8.56	11.95	12.58	14.33	11.45	12.28	12.14	12.45	9.79	10.97	7.64	13.39	11.43	13.65	8.64	14.42	9.49	10.47	7.64	11.62	10.13	12.38	9.74	8.43	13.85	11.6	12.05	13.75	13.61	12.7
SUN163	Month 1	Male	51-55	TB-preDM	N/A	10.51	9.44	11.26	10.03	12.18	12.77	11.81	7.64	11.2	7.64	7.64	11.11	13.2	7.64	8.82	12.11	12.74	14.61	11.18	12.25	12.38	11.95	10.25	11.62	7.64	13.66	10.85	13.5	9.14	14.69	9.77	10.43	7.64	11.94	10.34	12.37	9.88	8.89	13.69	11.76	11.73	13.72	13.44	13.7
SUN164	Month 1	Male	46-50	TB-preDM	N/A	9.97	9.13	10.94	10.25	12.12	12.5	11.65	10.34	11.79	7.64	7.64	11.27	13.57	9.8	8.39	12.11	12.72	14.35	11.79	12.25	12.25	11.73	10.05	11.27	7.64	13.51	10.93	13.4	9.09	14.58	9.58	10.26	7.64	11.5	10.09	12.23	9.74	8.52	13.25	11.7	11.11	13.62	12.86	14.05
SUN165	Month 1	Male	56-60	TB-DM	Insulin + Metformin	9.13	8.02	11.7	7.64	12.73	13.84	12.27	9.85	7.64	7.64	7.64	10.85	13.03	11.22	9.17	12.41	12.31	13.98	10.75	11.66	12.21	10.67	9.49	12.36	7.64	14.38	10.89	13.88	10.61	15.78	10.38	9.61	7.64	12.95	11.04	12.77	9.97	7.98	13.09	11.36	7.64	7.64	11.28	11.91
SUN166	Month 1	Male	51-55	TB-only	N/A	10.97	9.32	11.1	10.34	12.22	12.87	11.74	10.82	11.74	7.64	7.64	11.79	13.1	10.02	8.81	12.07	12.4	7.64	11.81	12.13	12.86	12.09	11	11.47	7.64	13.95	10.42	13.59	9.61	14.83	10.29	10.69	7.64	11.87	10.28	12.08	10.06	9.76	13.58	12.31	10.94	7.64	11.47	13.66
SUN167	Month 1	Male	51-55	TBrel-IH	N/A	9.73	8.39	11.01	10.22	11.71	12.71	11.66	9.29	11.76	7.64	7.64	11.31	13.48	9.84	8.61	12.02	12.41	14.17	12.2	12.09	12.58	11.99	9.59	11.48	7.64	13.69	11.05	14.35	9.12	14.53	8.68	10.19	11.61	11.78	9.88	12.14	9.75	8.79	13.26	11.9	11.26	13.32	11.76	14.1
SUN168	Month 1	Male	31-35	TB-DM	None	9.45	8.52	10.71	10.33	11.16	10.9	11.26	9.24	11.95	7.64	7.64	10.85	13.29	7.64	8.47	11.63	12.11	13.73	11.47	12.2	12.19	12.69	9.36	11.16	7.64	12.39	11.47	13.92	7.64	12.64	9.3	10.28	7.64	10.3	9.96	12.61	9.47	8.75	13.47	10.87	12.58	14.06	14.58	12.71
SUN169	Month 1	Female	51-55	TB-preDM	N/A	9.63	8.48	10.68	10.12	10.92	12.11	11.16	9.79	11.57	7.64	7.64	10.75	13.02	11.81	7.85	11.48	12.06	13.76	11.05	11.26	11.6	12.65	9.69	10.59	7.64	13.14	10.81	12.99	8.47	13.92	9.18	9.96	7.64	11.21	9.33	11.69	9.74	8.54	13.61	11.18	12.22	13.89	14.12	12.2
SUN170	Month 1	Female	56-60	TB-DM	Metformin + other	9.89	8.52	10.72	10.86	11.92	12.31	11.59	9.73	11.68	7.64	7.64	11.21	13.48	7.64	8.46	11.83	12.32	13.96	11.65	11.95	12.39	12.88	10.08	11.42	7.64	13.53	10.79	13.47	9.28	14.35	9.95	10.36	7.64	11.52	9.86	11.66	9.59	8.46	12.93	11.22	7.64	7.64	7.64	13.21
SUN171	Month 1	Male	51-55	TB-preDM	N/A	10	9.57	9.48	10.46	11.32	11.22	11.45	7.64	11.88	7.64	7.81	11.66	13.82	7.64	9.06	11.74	12.46	14.21	12.2	11.5	13.31	11.74	9.89	11.53	7.64	12.04	10.96	13.12	7.98	12.95	9.61	10.52	7.64	10.51	9.24	11.98	9.81	8.64	13.16	11.61	11.98	13.55	13.75	13.02
SUN172	Month 1	Male	41-45	TB-DM	Metformin	10.3	9.75	11.12	10.61	11.95	12.65	11.83	10.27	11.95	7.64	7.64	11.4	13.21	12.21	9.27	12.22	12.59	7.64	11.87	12.38	12.71	12.47	10.5	11.64	7.64	13.42	10.72	13.43	8.89	14.48	9.88	10.78	7.64	11.84	9.89	12.23	10.05	9.1	13.81	11.69	11.7	13.8	13.64	13.67
SUN48	Month 1	Male	41-45	TBrel-IH	N/A	10.15	8.65	10.88	10.99	12.07	12	11.92	10.31	11.54	7.64	7.64	11.64	13.26	7.64	9.07	12.26	12.38	14.17	11.78	11.88	12.55	12.5	9.97	7.64	7.64	13.07	10.61	13.38	8.77	14.43	9.59	9.94	7.64	11.35	10.44	12.33	9.61	8.42	13.62	11.56	12.55	13.8	14.27	14.02
SUN49	Month 1	Male	36-40	TBrel-IH	N/A	9.98	9.2	10.24	10.61	11.59	11.49	11.88	7.64	11.49	7.64	7.64	10.93	12.86	7.64	9.26	12.28	12.43	14.18	10.88	11.91	12.25	12.66	9.69	12.03	7.64	12.76	10.97	13.63	8.83	14.04	10.17	10.14	7.64	10.84	10.35	13.01	9.66	8.9	13.61	11.19	12.87	14.28	15.06	13.56
SUN50	Month 1	Female	21-25	TBrel-IH	N/A	10.21	8.71	11.2	10.95	12.31	12.38	12.2	10.5	11.5	7.64	7.64	10.84	12.87	7.64	9.05	12.54	12.55	14.5	11.42	11.37	12.01	11.81	10.24	7.64	7.64	13.46	11.33	13.08	9.89	14.68	9.95	10.27	7.64	11.94	10.09	12.56	10	9.14	13.26	11.58	11.28	13.53	13.52	13
SUN51	Month 1	Male	31-35	TB-DM	None	10.3	9.2	11.19	10.87	12.14	12.18	11.85	7.64	11.36	7.64	7.64	10.45	12.82	11.7	8.85	12.47	12.56	14.48	11.18	11.85	12.02	12.63	10.21	7.64	7.64	13.37	10.98	13.3	9.79	14.41	9.77	10.35	7.64	11.54	10.15	12.72	9.88	8.93	14.09	11.7	12.31	14.1	14.13	12.61
SUN52	Month 1	Male	51-55	TBrel-IH	N/A	9.51	8.41	10.56	10.84	12.08	12.04	11.88	9.38	11.14	8.74	7.64	10.97	13.18	7.64	8.72	12.36	7.64	13.54	11.2	11.53	12.55	12.82	10.7	7.64	7.64	13.27	10.01	13.08	9.01	14.45	8.22	9.55	7.64	11.44	10.01	12.59	10.18	9.14	13.06	13.03	11.08	13.32	13.77	11.17
SUN53	Month 1	Male	21-25	TB-only	N/A	10.46	8.35	10.97	10.89	12.23	12.22	12.08	10.59	11.44	7.64	7.64	11.19	13.26	7.64	8.89	12.52	7.64	14.55	11.57	11.93	12.18	12.72	10.43	7.64	7.64	13.13	11.01	13.53	9.69	14.21	9.55	9.77	7.64	11.84	10.24	12.59	9.82	9.05	13.36	11.51	12.29	14.13	14.67	13.76
SUN54	Month 1	Male	56-60	TB-preDM	N/A	10.05	9.07	10.48	7.64	12.08	12.5	11.89	10.58	10.79	7.64	7.64	10.49	13.46	12.85	8.07	12.36	13.86	7.64	10.91	11.91	12.33	11.56	10.51	7.64	7.64	13.31	10.55	13.02	9.43	14.79	9.79	10.27	7.64	11.86	10.15	12.59	9.99	9.24	12.88	12.03	11.91	13.81	13.91	13.63
SUN58	Month 1	Male	21-25	TB-preDM	N/A	10.06	8.75	10.28	10.72	12	11.33	11.82	10.15	11.49	7.64	7.64	10.94	12.99	12.89	8.93	12.29	13.83	14.45	11.81	12.34	12.56	11.98	10.12	11.88	7.64	12.2	10.6	13.32	9.17	12.83	9.46	10.27	7.64	11.49	10.02	12.19	9.74	8.29	13.5	12.31	10.81	13.08	13.04	13.52
SUN59	Month 1	Female	41-45	TB-DM	Metformin + other	10.72	9.73	10.98	10.91	12.28	12.93	12.02	10.91	11.15	7.64	7.64	11.66	13.77	13.3	8.85	12.47	14.07	15.14	12	12.72	13.44	10.98	11.05	12.07	7.64	13.67	10.56	13.79	10.32	14.93	10.23	10.53	7.64	12.59	10.19	12.71	10.09	9.07	13.67	12.4	11.3	13.66	12.77	13.85
SUN60	Month 1	Female	41-45	TBrel-IH	N/A	10.45	9.39	10.78	10.41	12.42	12.51	11.79	10.53	10.89	7.64	7.64	10.39	13.25	13.09	8.7	12.43	13.88	14.63	10.97	12.01	12.34	12.01	10.35	7.64	7.64	13.62	11.01	13.08	9.88	14.52	9.49	10.35	7.64	12.22	9.98	12.81	10.01	9.16	13.98	11.91	13.06	14.65	15.27	12.63
SUN62	Month 1	Male	21-25	TB-preDM	N/A	13.49	10.11	10.56	7.64	11.9	11.83	11.65	14.01	11.06	7.64	7.64	13.13	10.93	12.33	8.32	12.2	13.98	17.83	10.21	14.27	15.07	12.67	13.94	11.7	7.64	12.53	10.42	13.25	9.21	13.64	13.35	11.33	7.64	11.46	10.1	12.53	10.68	12.47	13.95	14.67	11.59	13.68	14.2	14.62
SUN63	Month 1	Male	41-45	TB-preDM	N/A	10.73	9.48	10.62	11.21	11.68	11.51	11.47	10.77	11.98	7.64	7.64	11.28	13.49	11.86	7.97	11.98	13.99	14.96	12.45	12.26	12.76	11.88	10.71	11.43	7.64	12.01	10.4	13.5	8.58	13.39	10.05	10.31	11.27	10.93	8.67	12.04	9.89	9.41	14.15	12.18	10.91	13.05	13.47	14.27
SUN64	Month 1	Male	51-55	TB-preDM	N/A	10.16	9.13	10.14	10.72	12.23	12.55	12	10.19	11.18	7.64	7.64	11.85	13.98	12.95	8.76	12.47	14.17	14.61	12.51	12.79	12.93	10.39	10.45	12.11	7.64	13.19	10.53	13.92	9.74	14.76	9.94	10.09	7.64	12.09	9.5	12.6	10.23	8.37	10.13	12.46	10.53	13.1	11.67	14.24
SUN68	Month 1	Female	26-30	TB-DM	Insulin	10.27	9.35	10.88	10.99	12.31	12.4	11.93	10.65	11.51	7.64	7.64	11.75	13.78	12.72	8.81	12.43	12.8	14.85	12.21	12.02	13	11.73	10.65	7.64	7.64	13.14	11.07	13.53	10.01	14.33	9.96	10.72	7.64	11.91	9.92	12.59	10.09	8.82	13.73	12.4	11.52	13.53	13.2	14.29
SUN69	Month 1	Female	61-65	TBrel-IH	N/A	10.4	9.2	10.79	10.85	12.45	12.33	11.81	10.67	11.33	7.64	7.64	11.53	13.2	12.47	9.03	12.33	12.78	14.97	11.86	12.49	12.91	11.85	10.68	12.02	7.64	12.98	10.47	13.86	9.46	14.36	10.34	10.61	7.64	11.85	9.83	12.4	9.98	8.77	13.65	12.18	10.74	13.46	12.21	14.12
SUN70	Month 1	Male	51-55	TBrel-IH	N/A	9.43	8.55	10.5	10.4	11.83	11.8	11.32	9.62	11.84	7.64	7.64	11.25	13.34	12.15	8.25	11.95	12.14	13.96	11.66	12.04	12.25	12.41	9.71	7.64	7.64	12.85	11.18	13.88	8.98	14.01	9.32	9.76	7.64	11.29	9.74	12.21	9.45	7.72	13.16	11.71	10.15	13.5	12.46	13.56
SUN71	Month 1	Female	46-50	TB-DM	Metformin	8.74	8.5	10.63	10.39	11.96	11.92	11.72	7.64	11.2	7.64	7.64	10.33	12.62	11.92	8.75	12.25	12.16	13.67	11.53	11.77	11.84	12.56	8.89	11.82	7.64	12.66	11.22	13.92	9.41	14.16	8.86	9.58	7.64	11.46	9.76	12.47	9.34	7.64	13.75	11.27	12.12	14.04	14.18	11.46
SUN92	Month 1	Male	46-50	TB-preDM	N/A	10.05	9.35	10.66	10.3	11.5	11.82	11.12	7.64	11.88	7.64	7.64	10.76	12.77	7.64	8.76	11.88	12.58	14.42	11.24	12.09	12.41	12.6	10.14	11.65	7.64	12.83	11.74	13.91	9.19	14.07	9.87	10.43	7.64	11.4	9.92	12.21	9.69	8.55	14.09	11.51	12.46	14.09	14.68	13.07
SUN93	Month 1	Male	26-30	TB-preDM	N/A	9.63	9.14	10.93	10.13	11.69	12	11.43	10.19	11.73	7.64	7.64	10.8	13.09	7.64	8.4	11.91	12.46	14.14	11.07	11.96	12.13	11.77	9.85	11.33	7.64	12.91	11.2	13.62	9.14	14.21	9.56	10.2	7.64	11.55	9.84	11.76	9.42	8.07	13.8	11.45	10.39	13.46	12.45	12.95
SUN99	Month 1	Female	21-25	TB-only	N/A	10.66	9.46	11.2	10.64	12.29	12.68	11.73	11.21	11.53	7.64	7.64	10.81	11.14	7.64	8.62	12.07	13.27	15.78	12.02	12.54	12.87	11.82	11.09	11.69	7.64	13.4	7.64	13.91	9.44	14.78	10.53	10.52	7.64	12.15	10.33	12.13	10.15	9.87	13.06	13.18	10.85	13.5	11.19	11.94
SUN100	Month 12	Male	37	TB-Pre-DM	N/A	9.75	8.52	11.11	10.33	12.23	12.45	11.66	7.64	11.54	7.64	7.64	10.88	12.9	7.64	7.93	12.07	12.94	14.86	11.83	12.22	12.68	12.06	10.28	11.56	7.64	13.28	11.15	14.29	9.75	14.62	9.77	10.12	7.64	11.92	10.24	12.11	9.99	8.95	13.77	12.24	11.03	13.84	13.13	12
SUN102	Month 12	Male	34	TB-Pre-DM	N/A	10.29	8.94	10.89	9.82	11.85	12.31	11.38	10.74	11.01	7.64	7.64	10.84	13.31	7.64	8.04	11.72	12.23	14.66	10.82	11.14	12.3	12.12	10.38	11.17	7.64	13.37	10.67	13.21	9.9	14.48	10.49	10.34	7.64	11.65	10.15	12.66	10.22	9.23	13.56	11.72	12.93	14.57	14.79	13.3
SUN103	Month 12	Female	50	TB-only	N/A	10.67	9.15	11.2	10.32	12.19	12.78	11.59	11.07	11.5	7.64	7.64	11.01	12.8	7.64	8.06	12.05	12.73	15.17	11.87	12.1	13	11.75	10.81	7.64	7.64	13.67	10.78	13.86	9.73	15.14	10.98	10.39	7.64	12.16	10.27	12.48	9.8	9.01	13.85	12.47	12.48	14.52	12.89	12.98
SUN105	Month 12	Female	33	TBrel-IH	N/A	9.88	8.2	10.27	10.5	11.69	11.84	11.6	10.01	11.77	7.64	7.64	11.67	13.59	7.64	8.71	11.93	12.33	14.23	11.52	12.3	12.66	12.43	9.96	11.49	7.64	13.17	11.11	13.73	9.49	13.53	9.53	10.22	7.64	11.39	10.18	12.02	9.67	8.54	13.63	12.04	11.21	13.57	12.57	14.53
SUN108	Month 12	Male	28	TBrel-IH	N/A	10.23	8.66	10.76	10.72	11.82	11.87	11.49	10.05	11.69	7.64	7.64	11.39	13.36	7.64	8.71	11.82	12.16	14.25	11.98	12.53	12.97	12.56	9.85	7.64	7.64	13.04	11.12	13.95	8.5	13.97	9.4	10.24	7.64	11.34	9.91	11.81	9.52	8.55	13.3	11.83	11.43	12.65	13.48	14.05
SUN109	Month 12	Male	22	TBrel-IH	N/A	10.42	9.33	10.92	10.47	12.67	12.61	11.87	10.75	11.36	7.64	7.64	11.83	13.96	7.64	9.04	12.22	12.83	15.02	12.19	12.22	13.27	11.17	10.95	11.71	7.64	13.6	10.62	13.23	10.01	14.4	9.93	10.55	7.64	12.26	10.65	12.34	10.12	8.75	13.56	12.27	7.64	7.64	7.64	14.45
SUN110	Month 12	Female	47	TB-Pre-DM	N/A	10.17	9.47	10.71	10.36	12.53	12.1	11.86	10.22	11.6	7.64	7.64	11.13	12.99	7.64	8.9	12.16	12.73	14.59	11.47	12.08	12.29	11.85	10.46	7.64	7.64	13.35	10.93	13.54	9.52	13.82	9.7	10.21	7.64	11.83	10.36	12.14	9.79	8.64	13.94	11.78	10.91	7.64	11.3	12.6
SUN111	Month 12	Male	55	TB-Pre-DM	N/A	9.61	9.57	10.38	10.5	12.08	11.68	11.45	10.18	11.71	7.64	7.64	11.08	13.17	7.64	8.73	11.97	12.51	14.15	11.64	12.56	12.53	12.32	9.99	11.76	7.64	12.36	10.72	13.65	9.3	13.21	9.51	10.28	7.64	11.35	10.05	11.82	9.33	8.04	13.54	12.09	10.38	12.66	11.86	13.3
SUN112	Month 12	Male	57	TB-DM	Metformin + other	9.32	7.91	10.78	10.51	12.44	12.49	11.91	9.83	7.64	7.64	7.64	10.63	12.75	7.64	8.67	12.34	12.51	14.3	11.65	12.27	12.29	11.1	9.97	7.64	7.64	13.77	10.89	14.15	7.64	14.37	9.96	9.86	7.64	11.99	10.66	12.19	9.74	8.77	12.78	12.31	7.64	7.64	7.64	11.44
SUN113	Month 12	Male	29	TBrel-IH	N/A	9.8	9.45	10.31	10.36	12.21	12.24	11.58	10.44	11.43	7.64	7.74	11.64	13.86	7.64	8.54	12.18	12.6	14.56	12.01	12.12	12.48	12.14	10.38	11.58	7.64	13.18	10.41	12.96	9.52	14.22	9.9	10.44	7.64	11.79	10.37	12.09	9.8	8.53	12.98	12.51	7.64	7.64	7.64	14.73
SUN114	Month 12	Male	26	TBrel-IH	N/A	9.74	8.22	11.08	10.52	12.5	12.27	11.73	10.35	11.45	7.64	7.64	11.33	12.8	7.64	8.95	12.2	12.7	7.64	11.88	12.29	12.06	12.22	10.58	11.72	7.64	13.57	10.39	13.59	9.73	14.16	10.25	9.89	7.64	11.72	10.33	12	9.76	8.19	13.05	12.09	7.64	7.64	7.64	13.03
SUN115	Month 12	Male	33	TBrel-IH	N/A	10.26	8.4	11.05	10.09	11.84	11.09	11.47	10.83	11.65	7.64	7.64	11	12.21	7.64	8.39	11.76	12.57	14.79	11.75	11.72	12.39	12.1	10.56	7.64	7.64	12.22	11.26	14.6	8.94	12.5	9.94	10.24	7.64	10.76	9.64	11.66	9.6	8.17	13.8	12.22	10.62	12.48	11.91	11.7
SUN116	Month 12	Male	40	TBrel-IH	N/A	9.82	8.92	10.28	11.33	12.38	11.76	11.49	7.64	12.02	7.64	7.64	10.96	12.92	7.64	8.13	11.99	12.28	14.05	12.66	12.26	12.28	12.18	9.85	11.84	7.64	12.92	11.16	13.48	8.69	13.35	8.8	9.8	7.64	11.2	8.73	11.77	9.48	8.08	14.18	11.83	10.36	12.58	10.93	13.3
SUN117	Month 12	Male	22	TB-only	N/A	9.62	8.78	10.79	10.27	11.73	11.57	11.17	10.13	12	7.64	7.64	11.36	13.6	7.64	8.35	11.51	12.45	14.22	12.08	11.88	12.5	12.23	9.99	10.38	7.64	12.76	11.38	13.75	9.19	13.49	9.56	10.16	11.46	11.03	9.54	11.64	9.48	8.4	13.46	11.37	10.15	13.06	11.06	14.67
SUN118	Month 12	Female	46	TBrel-IH	N/A	9.98	9.16	10.65	10.52	12.03	11.93	11.36	10.46	11.88	7.64	7.64	11.57	13.21	7.64	8.33	11.92	12.69	7.64	12.22	12.62	12.82	12.56	10.35	7.64	7.64	13.13	11.13	13.76	9.58	14.07	10.14	10.51	7.64	11.46	9.54	12.07	9.71	8.58	13.45	12.39	10.8	13.56	11.98	13.01
SUN119	Month 12	Female	26	TBrel-IH	N/A	10.39	8.67	10.81	10.16	12.69	12.2	11.95	10.5	11.68	7.64	7.64	11.14	13.59	7.64	9.05	12.24	14.09	14.56	11.99	12.33	12.8	11.98	10.4	11.43	7.64	13.52	11.12	13.21	9.59	14.28	9.9	10.39	7.64	11.7	10.57	12.32	9.98	8.68	13.74	11.69	10.7	13.67	11.35	13.91
SUN120	Month 12	Male	39	TBrel-IH	N/A	9.77	8.49	10.11	9.78	11.86	11.69	11.43	9.59	11.42	7.64	7.64	12.39	14.31	8.89	7.92	11.75	13.6	13.75	11.96	12.55	12.55	12.06	9.61	11.41	7.64	12.99	10.78	13.71	9.31	13.69	9.37	9.94	7.64	11.1	9.69	11.87	9.47	8.19	13.09	11.65	10.49	13.09	11.42	14.58
SUN121	Month 12	Female	55	TBrel-IH	N/A	10.53	9.5	11.12	9.9	12.8	12.55	11.94	10.28	11.51	7.64	7.64	11.52	13.48	7.64	8.85	12.31	14.26	14.5	11.65	12.5	12.24	12.02	10.37	11.98	7.64	13.68	11.28	13.26	10.14	14.67	9.79	10.48	7.64	12.08	10.44	12.51	10.08	8.87	13.8	11.85	11.37	7.64	7.64	14.82
SUN122	Month 12	Female	23	TBrel-IH	N/A	9.65	8.89	10.28	9.76	11.58	11.5	11.29	7.64	11.18	7.64	7.64	10.96	12.99	8.58	8.32	11.85	13.43	13.71	11.09	12.01	11.94	12.71	9.39	11.43	7.64	12.43	11.04	12.88	8.93	13.71	9.17	9.56	7.64	10.91	9.61	12.17	9.45	7.99	13.95	10.76	12.3	13.75	14.3	13.04
SUN123	Month 12	Male	29	TBrel-IH	N/A	10.1	9.11	10.9	10.33	12.31	12.07	11.56	10.09	11.38	7.64	7.64	11.01	13.24	9.31	9.26	12.07	14.01	14.28	12.15	12.48	12.58	12.24	10.37	11.56	7.64	13.28	10.57	13.2	9.45	14.2	9.39	10.21	7.64	11.56	9.93	12.1	9.78	8.74	13.36	11.85	7.64	13.23	7.64	13.42
SUN124	Month 12	Female	51	TB-DM	None	9.75	9.01	10.68	10.4	12.17	12.18	11.92	7.64	11.26	7.64	7.64	11.37	13.62	9.55	9.11	12.18	13.72	13.97	11.6	12.7	12.27	11.79	10.17	11.87	7.64	13.15	11.41	13.59	9.66	14.1	8.84	10.03	7.64	11.66	10.52	12.19	9.53	8.89	12.91	11.91	7.64	7.64	11.07	12.83
SUN125	Month 12	Female	43	TB-DM	Metformin + other	10.25	8.97	11.14	10.67	11.89	12.36	12.07	10.3	11.79	7.64	7.64	10.77	13.13	9.57	9.16	12.21	13.09	14.38	11.82	12.4	12.33	11.56	10.58	12.08	7.64	13.41	11.78	13.55	9.62	14.68	9.16	10.04	7.64	11.73	10.45	12.28	9.65	8.77	13.79	12.4	10.83	7.64	10.91	12.72
SUN127	Month 12	Male	54	TBrel-IH	N/A	10.16	9.36	10.86	9.89	11.8	12.16	11.55	10.01	11.92	7.64	7.64	11.13	13.24	9.41	8.86	11.95	14.03	14.21	11.73	12.18	12.91	12.5	10.11	11.69	7.64	13.36	11.43	13.91	9.47	14.34	9.35	10.29	7.64	11.63	10.05	12.12	9.67	8.35	13.76	11.71	11.99	13.31	13.23	13.75
SUN128	Month 12	Male	44	TB-Pre-DM	N/A	10.49	9.42	11.25	10.5	12.73	12.71	11.81	10.74	11.61	7.64	7.64	11.19	13.42	10.01	8.9	12.23	13.99	14.61	12.12	12.22	13.2	11.63	10.38	11.82	7.64	13.72	11.18	13.91	9.76	14.86	9.93	10.23	7.64	12.16	10.4	12.23	9.99	8.31	14	12.21	11.41	7.64	11.35	13.29
SUN131	Month 12	Male	47	TB-only	N/A	10.04	8.75	10.96	10.09	12.17	12.14	11.76	10.3	11.89	7.64	7.64	11.35	12.74	9.22	8.75	12.15	12.56	14.24	11.04	11.77	11.75	11.66	10.34	7.64	7.64	13.29	11.1	13.64	8.59	14.37	9.34	10.21	11.91	11.55	10.6	12.23	9.56	8.61	13.64	11.35	7.64	12.92	7.64	12.57
SUN133	Month 12	Male	46	TB-Pre-DM	N/A	10.08	8.65	10.57	10.01	11.68	12.04	11.55	10.31	11.69	7.64	7.64	10.76	12.98	12.03	8.34	11.94	12.36	14.17	11.22	12.24	12.03	11.86	10.44	11.23	7.64	13.19	11.06	13.08	8.75	13.99	9.39	10.29	7.64	11.25	9.97	12.07	9.67	8.55	13.76	11.69	11.44	13.1	12.46	13.48
SUN134	Month 12	Male	57	TB-Pre-DM	N/A	10.08	8.46	10.43	10.32	11.87	12.5	11.54	10.19	11.61	7.64	7.64	12.39	14.41	12.35	8.56	12.07	12.5	14.19	12.15	11.82	13.12	11.74	10.12	11.32	7.64	13.43	10.52	13.72	9.35	14.41	8.84	10.33	7.64	11.61	10.05	11.97	9.79	8.46	13.49	12.04	7.64	13.15	10.78	15.92
SUN135	Month 12	Female	45	TB-DM	Metformin + other	10.84	8.97	11.63	10.53	12.53	14.01	12.33	10.98	7.64	7.64	7.64	11.1	13.19	13.97	9.11	12.41	12.85	7.64	11.62	12.21	12.99	10.45	11.18	7.64	7.64	14.94	10.33	13.02	11.1	15.84	10.16	10.61	7.64	13.22	10.97	12.61	9.92	9.61	13.18	12.31	11.83	7.64	11.48	12.49
SUN136	Month 12	Female	48	TBrel-IH	N/A	10.12	9.22	11.06	10.6	11.63	12.43	11.39	10.41	11.57	7.64	7.64	11.43	12.88	7.64	8.37	11.94	12.54	14.5	12.03	12.19	12.64	12.36	10.23	11.2	7.64	13.43	10.72	13.3	8.9	14.34	9.46	10.29	7.64	11.68	9.79	12.1	9.83	8.5	13.9	11.73	11.91	13.79	13.13	13.41
SUN137	Month 12	Female	55	TB-Pre-DM	N/A	9.52	8.61	11.54	9.9	12.43	13.92	12.06	10.14	11.31	7.64	7.64	10.14	12.97	7.64	9.19	12.41	12.79	14.66	11.5	12.03	12.51	11.53	10.01	11.91	7.64	14.59	11.49	14.66	10.7	15.94	9.5	9.81	7.64	13.07	10.77	12.67	10.11	7.99	13.93	11.89	7.64	7.64	7.64	11.91
SUN138	Month 12	Female	68	TB-Pre-DM	N/A	10.09	9.27	10.93	10.19	12.11	12.98	11.78	10.45	11.2	7.64	7.64	11.7	13.2	12.72	8.79	12.21	12.6	14.43	11.12	12.44	12.68	11.13	10.5	11.83	7.64	14.17	10.63	13.54	9.83	14.99	9.68	10.33	11.9	12.25	10.16	12.23	9.66	9.13	13.76	11.72	7.64	7.64	7.64	13.25
SUN140	Month 12	Male	43	TB-Pre-DM	N/A	10.09	9.08	10.91	9.63	12.01	12.5	11.58	7.64	11.76	7.64	7.64	11.44	13.53	7.64	8.89	12.12	12.41	14.04	10.86	11.85	12.34	12.13	10.02	11.61	7.64	13.44	11.17	13.51	9.29	14.62	9.54	10.19	7.64	11.7	10.06	11.91	9.69	8.43	14.16	11.28	11.26	13.57	7.64	13.94
SUN141	Month 12	Female	35	TB-only	N/A	10.67	9.46	11.47	10.57	11.88	13.18	11.95	10.71	11.89	7.64	7.64	10.64	12.84	7.64	8.85	12.32	12.78	7.64	11.79	12.17	12.77	11.32	10.6	11.87	7.64	14.05	11.16	13.74	9.81	15.25	9.94	10.49	7.64	12.23	10.6	12.21	10.04	8.86	14.22	12.34	11.52	14.05	12.02	12.22
SUN143	Month 12	Female	50	TB-Pre-DM	N/A	10.49	9.42	11.24	10.97	12.23	13.25	11.82	10.51	11.7	7.64	7.64	11.23	13.67	7.64	8.82	12.23	12.62	14.83	12.21	12.81	12.89	11.44	10.55	7.64	7.64	13.99	11.17	13.83	9.83	15.27	9.96	10.42	7.64	12.32	10.28	12.42	10.01	8.75	13.78	12.48	7.64	7.64	11.9	14.62
SUN145	Month 12	Female	45	TB-Pre-DM	N/A	9.47	8.49	11.24	7.64	11.71	12.48	11.52	9.68	11.75	7.64	7.64	11.72	13.3	7.64	8.46	11.96	12.19	7.64	11.16	12.06	12.6	12.4	9.53	11.73	7.64	13.49	11.44	13.56	9.05	14.46	8.95	9.88	7.64	11.63	9.98	12.05	9.58	7.8	13.79	10.94	11.75	13.77	13.16	12.19
SUN146	Month 12	Male	55	TB-only	N/A	9.75	9.02	10.96	10.33	11.67	12.52	11.54	10.19	11.99	7.64	7.64	11.71	13.7	7.64	8.27	12.03	12.27	14.08	12.02	12.34	12.89	12.1	10.04	11.13	7.64	13.43	11.17	13.75	9.09	14.66	9.37	10.16	7.64	11.61	9.71	11.87	9.75	8.41	13.53	12.2	10.62	13.11	11.39	14.53
SUN150	Month 12	Male	40	TB-Pre-DM	N/A	10.24	9.11	11.2	10.22	11.63	12.85	11.63	10.35	11.92	7.64	7.64	11.09	13.1	10.08	8.53	12.05	12.71	14.39	11.49	11.91	12.2	12	10.31	11.12	7.64	13.7	11.34	13.42	9.59	14.86	10.53	10.18	11.78	11.92	10.54	12.23	9.84	8.64	13.69	11.76	11.01	13.93	10.84	13.2
SUN151	Month 12	Male	55	TB-only	N/A	9.73	8.51	11.15	10.32	11.92	12.48	12.02	9.75	11.93	7.64	7.64	11.36	13.71	7.64	8.47	11.93	12.23	13.91	11.61	12.47	12.24	11.87	9.89	11.42	7.64	13.55	11.43	13.63	9.17	14.47	9.08	10.16	7.64	11.65	10.07	12.01	9.64	8.07	13.62	11.82	11.33	13.19	11.74	13.55
SUN152	Month 12	Male	54	TB-only	N/A	9.8	8.61	9.78	9.98	10.93	11.87	11.08	9.64	11.5	7.64	7.64	11.48	13.7	7.64	7.74	11.59	12.28	13.88	12.01	11.51	12.66	11.71	9.51	11.03	7.64	12.85	10.59	14	8.76	13.79	9.56	9.88	7.64	11.02	9.43	11.92	9.48	8	12.98	11.09	11.37	13.37	13.38	14.87
SUN155	Month 12	Female	56	TB-DM	Metformin	10.21	9.13	10.99	11.02	12.14	12.83	11.78	10.62	11.5	7.64	7.64	11.14	13.27	7.64	8.92	12.12	12.66	14.78	11.82	12.41	12.56	12.43	10.56	11.77	7.64	14.02	10.79	13.49	9.44	14.64	9.67	10.39	7.64	12.05	10.34	12.21	10	9.03	13.91	11.88	11.32	13.75	12.03	12.81
SUN158	Month 12	Male	46	TB-only	N/A	10.24	8.78	10.84	9.8	11.44	12.19	11.4	10.66	11.82	7.64	7.64	11.88	13.33	7.64	8.42	11.73	12.71	14.5	11.48	12.13	12.88	12.18	10.55	7.64	7.64	13.18	10.73	13.27	9.06	14.28	9.8	10.52	11.12	11.28	9.8	11.7	10.11	9.1	13.82	11.98	10.47	12.87	11.21	14.05
SUN159	Month 12	Male	55	TB-DM	None	9.99	9	10.92	10.62	12.15	12.37	11.37	10.38	11.58	7.64	7.64	10.84	13.17	7.64	8.82	11.93	12.57	14.42	11.92	12.45	12.7	11.97	10.35	11.44	7.64	13.48	10.78	13.45	9.18	14.23	9.25	10.19	7.64	11.45	10.04	11.96	9.89	8.82	13.2	12.36	7.64	13.08	7.64	13.86
SUN160	Month 12	Male	39	TBrel-IH	N/A	9.92	9.1	10.86	9.22	11.43	12.5	11.64	7.64	11.65	7.64	7.64	11.21	13.28	7.64	8.59	11.93	12.52	14.27	11.27	11.78	12.74	12.33	9.76	11.47	7.64	13.4	11.53	13.87	9.11	14.44	9.26	10.15	11.54	11.64	10	12.29	9.37	8.74	13.9	11.32	11.25	13.3	12.02	14.53
SUN161	Month 12	Male	49	TBrel-IH	N/A	10.28	9.55	10.63	9.98	12.1	12.49	11.5	10.27	10.87	7.64	7.64	11.18	13.07	7.64	8.49	11.96	12.55	14.47	11.17	12.3	12.12	12.6	10.23	11.38	7.64	13.53	10.29	13.32	9.07	14.45	9.51	10.49	7.64	11.57	9.99	11.91	9.84	8.96	13.86	11.68	7.64	7.64	7.64	12.8
SUN162	Month 12	Female	53	TB-DM	Metformin	10.32	9.52	11.43	9.37	11.73	12.53	11.53	10.32	11.91	7.64	7.64	11.23	13.38	7.64	8.62	12.01	12.56	14.45	11.24	12.27	12.52	11.99	10.31	11.64	7.64	13.51	11.28	13.88	9.03	14.57	9.62	10.3	7.64	11.7	9.94	12.07	9.85	8.6	14.1	11.74	11.92	13.99	12.56	13.37
SUN163	Month 12	Male	52	TB-Pre-DM	N/A	10.38	8.75	10.91	10.38	11.95	12.49	11.7	10.38	11.65	7.64	7.64	11.58	13.25	7.64	8.78	11.94	12.56	14.53	11.5	12.26	12.63	12.33	10.18	11.43	7.64	13.5	11.04	13.82	9.21	14.5	9.94	10.21	11.4	11.51	10.14	11.83	9.84	8.72	13.23	11.92	10.73	7.64	10.75	13.87
SUN164	Month 12	Male	50	TB-Pre-DM	N/A	10.22	8.64	10.81	9.86	12.16	12.64	11.61	10.46	11.77	7.64	7.64	11.19	13.56	7.64	8.69	12	12.48	14.42	11.94	12.07	12.43	11.7	10.29	11.45	7.64	13.67	10.73	13.33	9.34	14.69	9.58	10.36	7.64	11.62	9.97	12.05	9.82	8.64	13.06	11.96	10.04	13.28	11.17	13.87
SUN165	Month 12	Male	56	TB-DM	Insulin + Metformin	11.04	9.11	11.43	10.65	11.93	14.12	12.18	11.58	11.4	7.64	7.64	11.95	13.18	11.16	8.89	12.37	13.15	15.9	12.61	12.82	13.81	9.51	11.72	12.35	7.64	14.67	9.55	14.46	10.72	16.16	11.44	9.93	7.64	13.18	10.75	12.49	10.49	10.08	12.63	13.02	11.35	7.64	12.05	13.65
SUN166	Month 12	Male	51	TB-only	N/A	9.64	8.43	10.78	9.76	11.74	12.46	11.53	9.84	11.52	7.64	7.64	11.08	13.36	9.6	8.19	11.81	12.25	13.84	11.28	11.45	12.18	12.26	10.02	11.05	7.64	13.48	10.85	13.16	8.93	14.35	9.33	10.12	7.64	11.47	9.82	11.88	9.72	8.18	13.64	11.34	10.26	7.64	7.64	13.73
SUN167	Month 12	Male	55	TBrel-IH	N/A	10.16	9.05	11.35	9.54	12.1	13.42	12	10.29	11.13	7.64	7.64	11.49	13.42	10.63	8.66	12.11	12.58	7.64	11.4	12.36	13.03	11.71	10.13	11.45	7.64	14.25	10.83	14.17	10.16	15.42	10.16	10.36	7.64	12.46	10.3	12.38	9.7	8.43	13.84	11.56	11.07	14.37	11.12	13.97
SUN169	Month 12	Female	51	TB-Pre-DM	N/A	10.01	8.9	10.95	10.61	11.38	11.87	11.22	9.88	12.35	7.64	7.64	11.5	13.04	7.64	8.45	11.72	12.32	14.14	11.98	12.1	12.07	11.76	10.17	11.23	7.64	12.68	11.53	14.03	8.94	13.6	9.2	10.23	7.64	11.05	9.58	11.81	9.7	8.47	14.11	11.26	11.54	13.56	13.04	13.39
SUN170	Month 12	Female	57	TB-DM	Metformin + other	9.68	9.26	10.65	10.9	12.06	11.51	11.56	9.92	11.99	7.64	7.64	11.46	13.54	11.1	8.86	12.2	12.29	14.1	11.82	12.31	12.64	12.62	10.41	11.77	7.64	12.78	11.43	13.72	7.79	13.34	9.14	10.42	7.64	10.85	9.8	11.88	9.78	8.65	13.37	11.59	10.89	13.03	11.24	13.41
SUN171	Month 12	Male	54	TB-Pre-DM	N/A	9.84	8.72	10.3	10.38	11.78	12.83	11.74	9.84	12.01	7.64	7.64	11.53	13.55	12.49	8.92	12.26	12.37	13.95	11.89	11.44	12.98	11.37	9.86	11.89	7.64	13.7	11.29	13.41	8.94	14.77	9.62	10.21	7.64	11.77	9.7	11.98	9.55	8.36	13.11	11.35	10.65	12.98	10.88	12.72
SUN48	Month 12	Male	43	TBrel-IH	N/A	9.83	8.92	10.82	10.53	11.89	11.55	11.63	9.66	11.61	7.64	7.64	10.52	12.75	11.29	8.93	12.36	12.29	13.78	10.91	11.59	11.91	12.59	9.38	11.87	7.64	12.7	11.19	13.52	8.62	14.05	9.27	10.1	7.64	10.91	10.27	12.49	9.51	7.91	14.25	10.98	12.11	13.86	14.33	12.24
SUN49	Month 12	Male	40	TBrel-IH	N/A	10.16	8.84	11	10.53	12.05	12.04	11.39	10.49	12.13	7.64	7.64	11.48	13.36	12.26	8.73	12.25	12.5	14.38	12	11.85	12.84	12.14	10.15	12.03	7.64	13.18	11.39	14.06	9.15	14.34	9.68	10.13	7.64	11.65	8.65	12.3	9.79	8.74	13.93	11.73	12.31	14.01	13.78	14.18
SUN50	Month 12	Female	25	TBrel-IH	N/A	10.53	8.74	10.96	10.98	12.44	12.32	12.09	10.8	11.6	7.64	7.64	11.06	12.73	12.12	9.53	12.56	12.61	7.64	11.91	12.06	12.32	11.72	10.53	7.64	7.64	13.3	11.22	13.2	9.83	14.45	10.11	9.91	7.64	11.83	9.84	12.53	9.59	8.92	13.16	11.82	10.48	12.97	11.75	13.07
SUN51	Month 12	Male	34	TB-DM	None	10.37	9.4	10.94	11.26	12.81	12.45	12.15	10.76	11.68	7.64	7.64	10.3	12.71	12.42	9.51	12.76	12.69	14.72	11.65	12.02	12.47	12.38	10.62	7.64	7.64	13.33	11.13	13.93	9.69	14.43	10.05	10.46	7.64	12.01	10.32	12.52	9.97	8.69	13.58	11.92	11.4	13.26	11.91	12.43
SUN53	Month 12	Male	25	TB-only	N/A	10.59	9.3	11.19	11.16	12.71	12.62	12.25	10.72	11.82	7.64	7.64	11.71	13.35	7.64	9.69	12.77	12.72	14.78	12.04	11.88	12.64	12.39	10.5	7.64	7.64	13.72	11.37	13.97	9.66	15.15	10.22	10.26	7.64	11.91	10.69	12.62	9.81	8.92	13.48	11.67	11.6	13.27	12.95	14.25
SUN54	Month 12	Male	56	TB-Pre-DM	N/A	10.42	8.81	10.52	7.64	12.59	12.23	12.14	10.44	11.09	7.64	7.64	10.58	12.98	12.89	8.53	12.29	14.29	7.64	10.91	11.59	12.47	11.57	10.71	11.56	7.64	13.16	10.88	13.46	9.36	14.34	10.6	10.42	7.64	11.82	10.37	12.51	9.92	8.9	13.69	11.81	7.64	7.64	7.64	12.75
SUN55	Month 12	Male	45	TB-Pre-DM	N/A	10.76	8.81	10.66	10.76	12.54	12.6	12.1	10.79	11.07	7.64	7.67	11.73	13.25	13.29	8.34	12.5	14.6	15.08	11.25	12.18	12.84	11.38	11.12	7.64	7.64	13.08	10.57	13.49	10.03	14.67	10.72	10.49	7.64	12.16	10.34	12.72	10.2	9.27	13.59	12.21	10.84	13.4	12.44	13.84
SUN56	Month 12	Male	58	TB-Pre-DM	N/A	10.31	9.55	11.04	10.67	12.57	12.25	11.99	10.42	11.51	7.64	7.64	11.25	13.34	12.57	8.98	12.53	14.5	14.66	11.42	12.23	12.53	11.85	10.49	12.09	7.64	12.99	10.88	13.72	9.46	14.48	9.65	10.38	7.64	11.86	10.02	12.39	9.89	8.83	13.95	11.68	7.64	13.01	10.77	13.89
SUN58	Month 12	Male	25	TB-Pre-DM	N/A	10.34	9.44	10.55	10.96	12.39	12.13	11.74	10.61	11.29	7.64	7.64	11.08	13.07	12.4	8.96	12.29	14.32	7.64	12.27	12.24	12.97	11.14	10.57	7.64	7.64	12.62	10.44	13.45	9.18	14.38	9.92	10.55	11.93	11.63	9.72	12.13	9.78	7.64	13.32	11.91	7.64	12.91	10.87	13.48
SUN59	Month 12	Female	44	TB-DM	Metformin + other	9.43	8.6	10.37	11.03	12.55	12.81	12.29	9.91	11.08	7.64	7.64	11.18	13.6	13.43	9.08	12.54	12.48	14.38	11.88	12.66	13.07	10.87	9.92	7.64	7.64	13.6	10.18	14.09	10.4	15.01	9.72	9.63	7.64	12.48	10.14	12.74	9.66	8.43	12.84	11.77	7.64	13.57	11.66	12.76
SUN60	Month 12	Female	43	TBrel-IH	N/A	10.16	9.22	10.43	10.38	12.32	12.07	11.8	7.64	11.34	7.64	7.64	11.32	13.52	12.6	9.19	12.31	14.09	14.58	11.75	12.46	12.81	11.85	10.36	11.81	7.64	12.87	10.75	13.23	9.51	14.42	9.66	10.36	7.64	11.68	9.52	12.3	9.9	8.74	13.86	12.46	10.71	13.3	12.48	13.52
SUN62	Month 12	Male	24	TB-Pre-DM	N/A	10.79	9.64	11.09	10.62	12.58	12.6	12	10.76	11.38	7.64	7.64	11.18	12.87	12.93	9.01	12.56	14.18	14.98	11.35	12.29	12.72	11.72	10.74	11.99	7.64	13.37	10.88	13.78	9.93	14.74	10.02	10.55	7.64	12.16	10.24	12.53	10.07	9.12	13.91	12.12	7.64	13.43	11.97	13.77
SUN64	Month 12	Male	53	TB-Pre-DM	N/A	10.19	8.97	10.15	10.78	12.7	12.17	11.95	10.19	11.4	7.64	7.64	11.94	14.35	12.44	8.33	12.45	13.8	14.55	12.37	12.58	12.84	10.76	10.36	7.64	7.64	12.92	10.26	13.6	9.09	13.93	9.59	10.52	7.64	11.7	9.61	12.44	9.91	8.68	13.67	12.37	10.31	12.55	11.65	14.49
SUN68	Month 12	Female	27	TB-DM	Insulin	10.5	9.14	10.97	7.64	12.81	12.28	12.37	10.89	11.16	7.64	7.64	10.98	12.9	12.51	8.7	12.63	12.76	14.95	11.12	11.74	12.41	11.35	10.63	7.64	7.64	13.19	10.71	13.98	9.59	14.52	10.09	10.65	7.64	11.88	10.43	13.02	10.04	9.14	13.91	12.02	11.7	13.63	14.23	12.61
SUN70	Month 12	Male	52	TBrel-IH	N/A	9.22	8.38	9.8	10.13	12.29	12.65	11.62	9.89	11.23	7.64	7.64	11.16	13.76	16	8.33	12.16	12.02	7.64	11.58	11.8	12.38	12.73	9.82	7.64	7.64	13.36	10.68	13.44	10.18	14.11	9	9.85	12.79	13.19	9.88	12.35	9.38	7.96	13.05	11.75	10.66	13.28	13.09	13.75
SUN71	Month 12	Female	46	TB-DM	Metformin	9.03	8.8	11.06	10.71	12.43	12.89	11.85	7.64	11.58	7.64	7.64	10.54	13.07	12.89	8.86	12.44	12.6	14.28	11.8	12.21	12.67	11.29	9.92	7.64	7.64	13.77	10.95	14.24	10.23	15.08	9.02	9.71	7.64	12.35	10.49	12.36	9.82	7.92	13.47	12.18	11.47	13.52	7.64	11.96
SUN74	Month 12	Male	32	TB-Pre-DM	N/A	10.24	8.89	10.7	10.14	11.49	11.98	11.44	10.56	11.75	7.64	7.64	11.31	13.55	12.1	8.26	11.83	12.65	14.74	11.95	12.26	13.14	11.95	10.48	11.35	7.64	12.9	11.17	13.73	9.35	14.12	9.91	10.2	11.91	11.53	9.72	11.81	9.87	8.58	13.54	11.76	10.76	13.24	12.22	13.51
SUN92	Month 12	Male	47	TB-Pre-DM	N/A	10.14	9.08	10.7	10.24	11.84	11.91	11.23	10.81	11.93	7.64	7.64	11.04	12.86	11.7	8.02	11.77	12.8	14.76	11.39	12.33	12.37	12.47	10.57	11.53	7.64	12.77	10.82	13.82	8.99	14.19	9.99	10.21	7.64	11.29	9.71	11.57	9.88	8.83	13.49	12.02	11.14	13.17	12.01	12.64
SUN93	Month 12	Male	28	TB-Pre-DM	N/A	11.23	9.53	10.9	10.19	11.83	11.88	11.34	11.74	11.79	7.64	7.64	11.48	11.85	11.54	8.29	11.88	13.15	15.72	11.3	13.2	12.99	12.89	11.43	11.43	7.64	12.79	11.15	13.96	8.98	14.09	10.96	10.61	7.64	11.42	9.77	11.97	10.15	10.09	14.05	12.72	12.21	13.9	13.32	12.86
SUN99	Month 12	Female	23	TB-only	N/A	9.04	8.7	11.18	10.38	11.97	12.2	11.45	7.64	11.79	7.64	8.41	10.63	12.84	12.08	7.88	11.9	12.83	14.46	11.43	12.19	12.46	11.98	10.04	11.49	7.64	12.83	11.12	13.82	9.25	14.28	9.18	9.82	7.64	11.8	10.11	11.97	9.65	7.93	13.69	12.15	10.88	13.26	11.71	12.4
SUN100	Month 2	Male	36-40	TB-preDM	N/A	10.34	9.53	10.96	10.35	11.68	12.25	11.53	7.64	11.72	7.64	7.64	11.53	13.47	7.64	8.73	12	12.73	14.75	11.52	12.3	12.87	12.11	10.56	11.32	7.64	12.99	11.01	13.53	9.64	14.26	10.29	10.34	7.64	11.76	10.18	12.09	9.96	8.67	13.88	12.03	11.46	13.93	13.42	14.18
SUN102	Month 2	Male	31-35	TB-preDM	N/A	9.67	8.68	10.86	10.19	11.61	11.97	11.45	10.14	11.49	7.64	7.64	10.89	13.31	7.64	7.67	11.78	12.23	14.21	11.17	11.62	12.36	12.1	9.67	11.39	7.64	12.89	11.2	13.68	9.07	13.98	9.4	10.26	7.64	11.31	9.95	12.36	9.78	8.18	13.93	11.66	11.91	13.83	14.37	12.88
SUN103	Month 2	Female	46-50	TB-only	N/A	9.56	8.75	11.34	7.64	12.38	13.59	12.13	10	11.37	7.64	7.64	11.32	13.57	7.64	8.46	12.34	12.59	14.51	11.56	12.38	12.53	10.67	10.19	7.64	7.64	14.31	11.3	13.4	10.91	15.72	9.89	9.85	13.37	12.96	10.81	12.62	10.01	8.93	13.49	12.23	11.34	7.64	7.64	13.73
SUN104	Month 2	Male	46-50	TBrel-IH	N/A	10.14	8.52	10.44	7.64	12	12.46	12.05	10.97	7.64	7.64	7.64	11.13	13.13	7.64	9.16	12.07	13.16	15.08	10.79	11.82	12.46	12.16	10.5	7.64	7.64	13.84	10.46	12.81	9.68	14.32	10.34	9.74	7.64	12.11	10.92	12.47	9.98	10	13.23	11.97	11.53	13.72	12.5	13.02
SUN105	Month 2	Female	31-35	TBrel-IH	N/A	9.81	8.95	10.78	10.46	11.88	12.36	11.76	10.5	11.5	7.64	7.64	10.9	12.85	7.64	8.76	12.31	12.48	7.64	11.14	11.96	12.31	12.1	10.37	7.64	7.64	13.71	10.96	13.26	9.3	14.18	9.65	10.39	7.64	11.86	10.5	12.71	9.59	9.07	14.24	12	12.91	14.76	15.19	13.18
SUN108	Month 2	Male	26-30	TBrel-IH	N/A	10.09	9.42	10.75	10.24	11.87	12.05	11.6	7.64	11.51	7.64	7.64	11.42	13.34	7.64	8.71	12	12.69	14.67	11.51	12.13	12.79	12.58	10.23	11.48	7.64	13.46	10.76	13.51	9.66	13.79	9.84	10.67	7.64	11.65	10.24	11.77	9.89	7.64	13.41	11.77	11.88	13.73	12.69	13.85
SUN109	Month 2	Male	21-25	TBrel-IH	N/A	9.85	9.39	10.86	10.8	12.25	12	11.69	10.58	11.64	7.64	7.64	11.55	13.53	7.64	8.73	12.12	12.58	14.58	12.05	12.22	12.73	12.08	10.43	11.41	7.64	13.24	10.66	13.42	9.61	14	9.52	10.3	11.86	11.52	9.99	12.15	9.77	8.58	13.43	12.39	11.42	13.54	13.55	13.72
SUN110	Month 2	Female	46-50	TB-preDM	N/A	9.61	8.55	11.1	10.14	12.7	12.38	11.67	7.64	7.64	7.64	7.64	10.54	12.51	7.64	9.01	12.23	12.68	14.56	11.36	11.7	12.02	11.74	9.99	7.64	7.64	13.58	11.3	13.79	9.96	14.13	9.38	9.8	12.25	12.01	10.74	12.07	9.6	8.25	13.66	11.59	11.86	13.58	12.8	11.1
SUN111	Month 2	Male	51-55	TB-preDM	N/A	9.14	7.82	10.62	10.62	12.13	11.63	11.62	9.66	11.72	7.64	7.64	11.01	13.24	7.64	8.6	11.84	12.37	13.92	11.85	12.84	12.36	12.4	9.78	10.95	7.64	12.93	10.31	13.72	8.85	12.86	9.41	9.27	7.64	11.18	10.05	11.72	9.58	8.18	13.21	11.8	11.21	13.05	13.43	12.47
SUN112	Month 2	Male	56-60	TB-DM	Metformin + other	10.71	9.52	10.09	10.46	11.47	11.32	11.72	11.21	11.74	7.64	7.64	11.58	12.96	7.64	9.33	12.12	12.93	15.28	11.42	12.29	12.88	11.7	11.04	7.64	7.64	12.84	10.64	13.52	8.99	12.51	10.6	10.43	7.64	11.01	10.22	12.29	10	9.7	13.37	12.28	12.01	13.76	13.79	13.6
SUN113	Month 2	Male	26-30	TBrel-IH	N/A	10.19	8.81	10.39	10.38	11.91	12.02	11.66	10.33	7.64	7.64	7.64	11.35	13.48	7.64	8.45	12.11	12.4	14.36	11.54	11.98	12.31	12.03	10.06	11.15	7.64	13.36	10.36	13.18	9.23	13.78	9.63	10.13	7.64	11.69	10.49	12.05	9.78	8.7	12.73	11.6	11.66	13.25	13.38	14.14
SUN114	Month 2	Male	26-30	TBrel-IH	N/A	9.06	8.65	10.81	9.46	11.5	11.19	11.07	9.59	11.17	7.64	7.64	10.87	12.89	7.64	8.35	11.81	12.11	7.64	10.61	11.9	11.12	13.26	9.26	11.09	7.64	12.32	10.52	13.11	8.49	13.05	8.72	9.51	7.64	10.72	9.53	11.66	9.28	7.83	13.72	10.7	11.04	12.79	12.88	13.16
SUN115	Month 2	Male	31-35	TBrel-IH	N/A	9.91	8.93	11.04	10.45	12.08	12.02	11.73	10.22	11.4	7.64	7.64	11.36	12.93	7.64	8.53	11.97	12.6	14.4	11.68	12.03	12.37	12.19	10.18	7.64	7.64	13.23	10.89	13.72	9.46	13.89	9.79	10.41	7.64	11.58	10.64	11.99	9.62	8.48	13.64	12.11	10.98	13.3	11.89	12.55
SUN116	Month 2	Male	36-40	TBrel-IH	N/A	9.09	7.9	10.33	10.05	12.06	12.27	11.44	9.62	7.64	7.64	7.64	11.32	13.33	7.64	8.85	12.18	12.18	13.87	11.58	12	12.37	11.73	9.4	11.18	7.64	13.33	10.47	12.95	9.6	14.22	9.41	8.78	7.64	11.9	10.38	12.1	9.37	8.45	13.46	10.92	10.86	13.34	11.07	14.29
SUN117	Month 2	Male	21-25	TB-only	N/A	9.18	8.53	10.19	10.02	11.3	11.19	11.17	9.93	11.36	7.64	7.64	10.48	13.06	7.64	7.69	11.53	12.27	13.79	10.93	11.93	11.81	13.21	9.51	10.89	7.64	12.5	11.1	13.35	8.57	13.4	9.07	9.9	7.64	10.75	10	12.16	9.42	8.03	13.4	11.18	11.35	13.14	13.7	13.45
SUN118	Month 2	Female	46-50	TBrel-IH	N/A	9.75	8.4	10.89	10.02	11.63	11.64	11.48	10.21	12	7.64	7.64	11.33	13.19	7.64	8.68	11.89	12.05	14.32	11.91	11.98	12.61	13.46	9.96	11.5	7.64	12.91	11.19	13.99	9.21	13.8	9.52	10.37	7.64	11.13	9.75	12.15	9.6	8.03	14.06	12.13	11.13	13.3	13.22	12.68
SUN119	Month 2	Female	26-30	TBrel-IH	N/A	10.31	8.74	10.52	7.64	12.04	12.46	11.94	10.27	11.35	7.64	7.64	11	13.22	9.98	8.64	12.26	14.01	14.43	11	11.77	12.6	11.53	10.17	11.67	7.64	13.72	11.44	12.91	10.07	14.58	9.99	10.3	7.64	12.11	10.75	12.87	9.88	9.03	14.28	11.65	13.19	15	15.16	13.98
SUN120	Month 2	Male	36-40	TBrel-IH	N/A	9.64	8.62	10.16	9.85	11.24	11.39	11.26	9.6	11.76	7.64	7.64	11.92	13.83	8.9	8.17	11.94	13.73	13.81	11.62	12.56	12.28	12.49	9.47	11.39	7.64	12.58	11.46	13.47	8.19	13.39	9.42	10.01	7.64	10.94	9.89	12.35	9.69	8.56	13.6	11.21	12.19	13.96	14.69	14.09
SUN121	Month 2	Female	51-55	TBrel-IH	N/A	10.3	9.54	10.9	7.64	12.15	12.7	11.95	10.55	7.64	7.64	7.64	10.9	13.32	10.08	9.37	12.49	13.97	14.49	10.96	12.12	11.99	12.2	10.07	11.92	7.64	13.78	11.48	12.73	9.89	14.64	9.62	10.35	7.64	12.17	10.9	12.82	9.96	9.07	13.57	11.48	13	14.66	15.09	14.36
SUN122	Month 2	Female	21-25	TBrel-IH	N/A	10.44	8.53	10.82	10.89	11.89	12.32	11.5	10.43	11.6	7.64	7.82	11.49	13.06	9.48	8.43	11.87	14.14	14.72	12.23	12.64	12.73	12.75	10.65	11.45	7.64	13.46	11.09	13.54	9.8	14.42	9.61	10.49	7.64	11.71	9.63	12.14	9.92	8.67	13.74	11.94	12.37	13.69	14.04	13.41
SUN123	Month 2	Male	26-30	TBrel-IH	N/A	10.12	8.91	10.59	10.17	12.31	11.43	11.69	10.14	11.32	7.64	7.64	10.87	13.13	8.8	8.61	12.12	13.86	14.39	12.09	12.51	12.63	12.16	10.3	11.54	7.64	12.61	10.43	13.34	8.64	13.65	8.86	10.16	7.64	11.06	10.13	12.13	9.67	7.64	13.17	11.93	10.61	12.63	11.78	13.17
SUN124	Month 2	Female	51-55	TB-DM	None	10.95	9.64	11.33	7.64	12.47	13.21	12.14	11.16	7.64	7.64	7.64	11.1	13.3	10.42	9.28	12.36	14.03	15.07	11.3	12.33	12.71	11.03	10.94	12.24	7.64	14.38	11.11	13.36	10.8	15.48	9.79	10.38	7.64	12.74	10.95	12.87	10.32	9.8	13.7	12.25	12.05	14.36	13.52	12.91
SUN125	Month 2	Female	41-45	TB-DM	Metformin + other	10.12	9.32	11.12	10.42	11.74	12.08	11.67	7.64	11.83	7.64	7.64	10.65	12.69	9.62	8.69	11.97	13.55	14.23	11.82	12.27	12.24	12.14	10.08	11.7	7.64	13.11	11.72	13.65	9.31	14.56	8.95	10.16	7.64	11.63	10.01	12.27	9.66	8.72	14	11.75	11.25	13.32	12.53	12.57
SUN126	Month 2	Male	46-50	TB-DM	Metformin	10.69	9.55	11.06	10.47	12.25	12.78	12.17	10.69	11.39	7.64	7.64	11.04	13.58	10.05	9.54	12.36	14	14.8	11.42	12.33	12.64	11.03	10.58	7.64	7.64	13.78	10.71	13.18	10.19	14.87	9.99	10.58	7.64	12.33	10.88	12.52	9.98	9.16	13.21	11.98	11.04	13.71	11.99	13.56
SUN127	Month 2	Male	51-55	TBrel-IH	N/A	10.02	9.12	10.7	7.64	11.59	12.32	11.73	10.25	11.26	7.64	7.64	11.02	13.39	9.51	8.69	12.05	13.87	14.27	11.28	12.1	12.8	11.83	9.93	11.74	7.64	13.4	11.16	13.26	9.77	14.33	9.83	10.29	7.64	11.82	10.45	12.4	9.78	8.87	13.71	11.57	11.64	13.69	13.13	13.92
SUN128	Month 2	Male	41-45	TB-preDM	N/A	10.29	8.63	10.91	10.16	11.86	11.95	11.31	10.27	11.66	7.64	7.64	11.28	13.65	9.11	8.51	11.99	13.69	14.24	12.01	12.46	13.03	12.45	10.07	11.35	7.64	13.15	11.2	13.61	9.24	14.15	9.01	10.24	11.72	11.37	9.87	12.14	9.81	8.82	13.71	12.05	12.39	13.63	14.29	13.71
SUN129	Month 2	Female	46-50	TB-only	N/A	9.68	8.81	10.29	10.39	11.65	11.81	11.69	9.89	11.42	7.64	7.64	10.76	13.2	9.02	8.5	12.01	12.6	14	11.86	11.97	12.13	11.19	9.78	11.61	7.64	12.84	10.95	12.93	8.94	14.16	9.21	9.95	11.68	11.34	9.89	11.99	9.52	8.36	13.1	11.74	10.22	12.85	11.3	13.17
SUN130	Month 2	Female	36-40	TBrel-IH	N/A	9.64	8.93	10.69	9.91	11.77	11.58	11.35	9.73	11.28	7.64	7.64	10.77	13.23	8.83	8.51	11.89	12.41	13.63	10.86	11.78	12.05	13.01	9.49	11.46	7.64	12.64	11.34	13.25	8.79	13.82	9.42	9.61	11.39	11.01	10.09	12.26	9.49	8.43	13.77	10.69	12.25	13.7	14.04	13.59
SUN131	Month 2	Male	46-50	TB-only	N/A	10.29	9.15	10.73	10.24	12.33	11.76	11.79	10.41	11.47	7.64	7.64	11.82	13.2	9.05	8.91	12.18	12.59	14.47	11.34	12.39	12.19	11.95	10.4	11.43	7.64	12.8	11.22	13.45	9.25	13.94	9.56	10.58	7.64	11.25	10.37	12.29	9.9	8.94	13.42	11.9	12.23	13.82	14.45	12.84
SUN132	Month 2	Male	56-60	TB-only	N/A	10.46	8.94	10.22	10.03	12.12	12.15	11.68	10.44	11.14	7.64	7.64	10.98	13.45	9.2	8.82	12.11	12.91	14.52	11.21	12.5	12.28	12	10.59	11.5	7.64	13.41	10.69	13.09	9.36	14.55	10.11	10.4	7.64	11.45	10.52	12.35	9.53	9.11	13.36	11.75	11.46	14.03	13.1	13.81
SUN133	Month 2	Male	46-50	TB-preDM	N/A	10.55	9.36	11.38	7.64	11.96	12.98	12.02	10.61	7.64	7.64	7.9	10.47	12.68	10.19	8.72	12.19	12.8	14.7	10.27	12.48	11.91	11.8	10.4	7.64	7.64	13.94	10.95	13.31	10.14	15.46	10.64	10.34	7.64	12.35	11.12	13.08	10.08	9.41	13.47	11.7	11	14.59	14.32	12.56
SUN134	Month 2	Male	56-60	TB-preDM	N/A	9.95	8.61	10.85	10.35	11.75	12.5	11.46	10.02	11.77	7.64	7.64	11.73	13.89	12.19	8.35	12.01	12.41	7.64	11.94	12.03	12.91	12.81	10.12	11.25	7.64	13.62	10.8	13.83	9.19	14.46	9.23	10.38	7.64	11.65	9.89	11.88	9.74	8.37	13.71	11.87	10.46	13.48	10.14	15.38
SUN135	Month 2	Female	41-45	TB-DM	Metformin + other	9.03	8.51	12.03	7.64	12.45	14.75	12.45	7.64	7.64	7.64	7.64	10.73	13.43	14.52	9.29	12.47	12.36	13.99	11.08	12.11	12.32	10.38	9.14	12.37	7.64	15.49	11.55	13.56	11.24	16.66	10.61	9.72	7.64	13.86	11.34	12.99	9.93	7.78	13.19	11.7	12.57	7.64	12.56	11.35
SUN136	Month 2	Female	46-50	TBrel-IH	N/A	10.17	9.21	11.01	10.87	11.72	12.65	11.68	7.64	12.1	7.64	9.1	12.88	13.67	12.43	8.81	12.11	12.5	14.43	12.37	12.38	13.36	11.58	10.23	11.42	7.64	13.64	10.97	13.86	9.61	14.57	9.58	10.08	7.64	11.83	9.75	12.01	9.72	8.79	13.67	12.27	12.09	14.43	14.27	15.36
SUN137	Month 2	Female	51-55	TB-preDM	N/A	9.93	8.57	11.42	10.69	12.29	13.77	12.51	10.45	11.39	7.64	7.64	10.99	13.35	7.64	9.23	12.49	12.79	14.91	11.91	12.33	12.94	11.04	9.81	7.64	7.64	14.57	11.03	13.76	10.42	15.78	9.92	9.83	7.64	12.86	11.21	13.17	9.81	8.95	13.72	12.3	13.34	15.26	15.24	13.54
SUN138	Month 2	Female	66-70	TB-preDM	N/A	9.73	8.14	10.8	10.23	11.75	12.28	11.64	9.69	11.36	7.64	7.64	11.94	13.48	12.06	8.53	12.03	12.28	13.88	11.33	12.81	12.23	12.02	9.66	11.5	7.64	13.28	10.59	13.38	8.9	14.37	8.91	10.07	7.64	11.4	10.08	12	9.53	8.56	13.62	11.29	10.92	13.35	12.35	13.64
SUN140	Month 2	Male	41-45	TB-preDM	N/A	9.47	8.09	9.94	9.53	10.54	11.82	11.21	9.45	11.07	7.64	7.64	10.31	13	7.64	7.64	11.75	11.9	13.41	10.08	10.98	11.32	11.91	9.1	11.13	7.64	13.03	10.88	12.64	9.03	13.91	8.54	9.61	7.64	10.99	10.07	12.31	9.26	8.11	13.65	11.07	11.01	13.39	12.14	12.81
SUN141	Month 2	Female	31-35	TB-only	N/A	9.81	8.82	11.29	10.24	10.69	12.69	11.49	7.64	12.16	7.64	7.64	10.67	13.24	7.64	8.6	11.9	12.3	14.24	11.93	12.14	12.19	12.08	9.84	11.55	7.64	13.59	11.56	13.7	9.42	14.96	9.13	10.16	7.64	11.61	9.68	11.86	9.77	8.15	13.62	11.44	11.75	13.85	13.21	12
SUN143	Month 2	Female	46-50	TB-preDM	N/A	10.62	9.25	11.19	10.8	12.76	13.21	11.79	10.47	11.32	7.64	7.64	11.09	13.74	7.64	8.93	12.26	12.68	14.87	12.27	12.9	12.83	10.83	10.57	11.23	7.64	14.05	10.51	13.61	9.89	15.26	9.56	10.49	7.64	12.23	10.22	12.47	10.07	8.87	13.59	12.64	11.33	7.64	12.74	13.95
SUN144	Month 2	Female	46-50	TB-DM	None	10.76	9.52	11.03	9.85	11.9	13.45	11.95	10.72	11.22	7.64	7.64	11.73	13.65	7.64	8.56	12.23	12.69	14.87	11.73	12.04	12.97	11.15	10.56	11.72	7.64	14.39	11.07	13.25	10.37	15.43	9.84	10.36	7.64	12.54	10.58	12.63	9.96	9	13.95	12.12	11.84	14.5	12.98	14.02
SUN145	Month 2	Female	41-45	TB-preDM	N/A	11.12	9.46	10.86	9.93	11.44	12.7	11.56	11.29	12.15	7.64	7.64	11.08	11.08	7.64	8.48	11.93	12.94	15.27	11.45	11.84	12.89	12.12	11.13	11.7	7.64	13.58	12.04	14.29	9.52	14.75	10.64	10.76	11.67	11.78	10.09	12.25	9.93	9.33	13.78	12.66	11.85	13.91	13.94	12.24
SUN146	Month 2	Male	51-55	TB-only	N/A	10.48	9.39	11.68	10.15	12.22	13.62	12.03	10.62	11.48	7.64	7.64	11.59	13.62	7.64	8.83	12.42	12.75	14.69	11.62	12.15	12.99	11.42	10.48	11.62	7.64	14.44	11.05	13.74	10.65	15.69	10.03	10.42	7.64	12.7	10.71	12.47	10.41	9.07	13.99	12.62	11.31	14.26	12.89	14.19
SUN149	Month 2	Male	36-40	TB-DM	Insulin	10.34	8.94	10.98	7.64	11.63	13.2	11.79	10.31	11.2	7.64	7.64	11.12	13.27	10.46	8.5	12.1	12.58	14.51	11.25	12.09	12.02	12.91	10.05	11.51	7.64	14.12	11.38	13.22	9.98	15.26	11.43	10.17	12.14	12.16	10.47	12.58	9.79	8.98	13.49	11.85	13.1	14.85	13.2	13.73
SUN150	Month 2	Male	36-40	TB-preDM	N/A	11.97	9.26	11.56	7.64	12.54	14.43	12.38	12.09	7.64	7.64	7.64	11.67	11.33	11.85	9.6	12.48	13.13	16.08	11.56	12.56	13.41	10.2	12.11	12.01	7.64	15.03	10.39	13.83	10.67	16.43	11.29	11.02	7.64	13.51	11.09	12.74	10.23	10.28	12.94	13	7.64	11.38	7.64	13.51
SUN151	Month 2	Male	51-55	TB-only	N/A	10.04	8.51	10.81	10.07	11.76	12.43	11.56	10.05	11.6	7.64	7.92	11.32	13.92	7.64	8.31	11.8	12.18	14.16	11.69	12.22	12.42	11.84	10.26	11.33	7.64	13.23	11.01	13.16	9.09	14.37	9.53	10.39	7.64	11.5	9.75	11.81	9.62	8.59	13.61	11.44	10.57	13.29	11.13	13.73
SUN152	Month 2	Male	51-55	TB-only	N/A	9.57	8.65	10.43	9.85	11.6	11.99	11.31	9.59	11.38	7.64	7.64	10.86	13.5	7.64	8.48	11.72	11.91	13.73	11.19	11.84	12.06	13.01	9.34	11.23	7.64	12.67	10.83	13.41	8.33	14.07	9.02	10.13	7.64	11.11	9.51	11.94	9.34	7.77	13.62	11.11	10.96	13.12	12.89	13.4
SUN155	Month 2	Female	56-60	TB-DM	Metformin	10.24	9.34	10.79	10.16	12.11	12.89	11.58	10.37	11.02	7.64	7.64	11.04	13.35	7.64	9.03	12.06	12.61	7.64	11.37	12.27	12.39	12.5	10.47	11.5	7.64	14	10.61	13.01	9.81	14.83	9.81	10.51	7.64	12.01	10.31	12.3	9.77	9.47	13.93	11.86	11.64	14.13	12.67	13.65
SUN158	Month 2	Male	46-50	TB-only	N/A	10.17	9.11	10.59	9.06	11.37	12.39	11.32	7.64	11.93	7.64	7.64	11.73	13.24	7.64	8.58	11.79	12.44	14.26	11.52	12.03	12.67	12.26	10.25	11.06	7.64	13.33	10.87	13.24	9	14.34	9.45	10.17	7.64	11.62	9.79	11.78	9.73	8.61	13.82	11.53	11.51	13.46	12.85	13.62
SUN159	Month 2	Male	51-55	TB-DM	None	9.96	9.26	10.65	10.22	11.54	12.18	11.35	9.89	11.43	7.64	7.64	10.56	12.84	7.64	8.64	11.67	12.27	14.06	11.29	12.24	11.95	12.73	9.59	11.04	7.64	13.4	10.96	13.05	8.92	14.17	9.15	9.87	7.64	11.45	9.54	12.19	9.61	8.71	13.94	11.37	11.89	14.04	13.47	13.63
SUN160	Month 2	Male	36-40	TBrel-IH	N/A	10.13	9.21	10.55	7.64	11.68	12.35	11.2	7.64	11.46	7.64	7.64	10.59	12.93	7.64	8.59	11.85	12.42	14.2	10.94	11.84	12.17	12.73	9.53	11.2	7.64	13.33	10.87	13.23	9.05	14.34	9.18	10.06	7.64	11.47	9.57	12.14	9.3	8.1	13.93	11.19	12	14.07	14.15	13.59
SUN161	Month 2	Male	46-50	TBrel-IH	N/A	9.3	8.74	10.54	9.92	12.03	12.31	11.58	9.65	7.64	7.64	7.64	10.93	13.38	7.64	8.62	12.03	12.14	13.71	11.09	11.78	11.48	12.4	9.47	7.64	7.64	13.32	10.84	13.17	8.87	14.25	8.9	9.67	7.64	11.47	10.22	12.21	9.45	8.09	13.62	10.99	11.56	13.46	13.02	13.09
SUN162	Month 2	Female	51-55	TB-DM	Metformin	10.58	9.45	11.1	10.5	11.46	12.79	11.47	10.73	12.29	7.64	7.64	11.14	13.47	12.36	8.86	11.93	12.75	14.9	12.3	12.56	12.72	12.14	10.46	11.36	7.64	13.86	11.36	13.42	9.04	14.38	9.74	10.61	7.64	11.89	9.44	12.29	10.01	9.38	14.27	12.27	12.65	14.69	14.24	14.06
SUN163	Month 2	Male	51-55	TB-preDM	N/A	10.26	9.28	11.67	7.64	12.25	13.15	12	7.64	11.39	7.64	7.64	11.17	13.08	7.64	9.03	12.27	12.55	14.42	10.97	11.93	12.24	11.74	9.98	11.8	7.64	14.15	11.44	13.87	9.35	15.05	9.68	10.27	7.64	12.26	10.48	12.51	9.9	8.67	13.98	12.06	12.86	14.67	14.72	13.03
SUN164	Month 2	Male	46-50	TB-preDM	N/A	10.3	9.18	11.37	9.71	12.14	13.09	11.91	10.54	11.5	7.64	7.64	11.17	13.53	10.19	8.62	12.18	12.73	14.64	11.39	12.29	12.39	11.52	10.31	11.77	7.64	13.9	10.86	13.65	9.43	15.01	9.93	10.47	11.86	12.01	10.13	12.33	9.77	8.97	13.72	11.74	11.3	13.97	12.23	13.38
SUN165	Month 2	Male	56-60	TB-DM	Insulin + Metformin	10.16	9.35	11.45	9.47	12.26	13.41	11.84	10.6	11.09	7.64	7.64	11.11	13.5	10.77	8.99	12.18	12.69	14.55	11.32	11.94	12.55	11.41	10.37	11.9	7.64	14.13	10.51	13.55	10.25	15.49	10.17	10.46	7.64	12.54	10.69	12.35	9.78	8.78	13.62	11.69	7.64	7.64	7.64	13.77
SUN166	Month 2	Male	51-55	TB-only	N/A	9.81	8.76	10.87	9.59	11.9	12.42	11.44	10	10.87	7.64	7.64	10.76	13.4	9.76	8.24	11.79	12.41	13.93	10.82	11.39	11.79	12.79	9.71	11.18	7.64	13.38	10.51	12.88	9.11	14.42	9.2	10.26	11.32	11.35	10.13	11.92	9.61	8.47	13.49	11.35	7.64	7.64	7.64	13.26
SUN167	Month 2	Male	51-55	TBrel-IH	N/A	10.09	9.03	11.5	10.37	12.54	13.37	11.86	10.12	11.79	7.64	7.64	11.38	13	10.63	8.68	12.19	12.88	15.15	12.38	12.55	12.42	11.7	10.36	11.6	7.64	14.23	10.41	14.1	10.15	15.35	9.81	10.65	7.64	12.46	10.16	12.26	10.08	9.35	13.51	12.85	11.61	7.64	11.26	13.98
SUN169	Month 2	Female	51-55	TB-preDM	N/A	10.2	8.41	11.31	7.64	11.94	13.52	12.22	10.21	12.04	7.64	7.64	10.93	13.02	13.14	9.05	12.48	12.29	14.55	11.69	11.92	12.27	12	10.08	12.38	7.64	14.46	12.32	13.87	9.93	15.59	10.17	10.71	12.25	12.37	10.45	12.92	9.95	8.5	13.76	11.73	13.4	14.65	15.3	13.01
SUN170	Month 2	Female	56-60	TB-DM	Metformin + other	10.43	8.77	11.51	11.06	12.11	13.31	11.65	10.37	11.86	7.64	7.64	11.54	13.56	13.11	8.8	12.03	12.67	14.68	12.07	12.34	12.75	12.37	10.82	11.5	7.64	14.2	10.94	13.84	9.65	15.14	9.88	10.66	7.64	12.36	10.08	12.01	9.8	9.09	13.1	11.58	7.64	7.64	11.71	13.22
SUN171	Month 2	Male	51-55	TB-preDM	N/A	9.67	8.94	10.57	10.84	12.28	12.09	11.87	9.52	11.69	7.64	7.64	11.82	14.1	11.74	9.1	12.23	12.3	13.79	12.2	11.9	13.18	11.9	9.52	12.1	7.64	13.13	10.7	13.64	8.41	14.09	9.21	10.35	7.64	11.1	10.13	12.23	9.62	8.8	12.98	11.85	11.28	13.17	13.03	12.89
SUN172	Month 2	Male	41-45	TB-DM	Metformin	10.56	9.78	11.26	10.83	12.22	12.37	12.09	10.59	11.6	7.64	7.64	11.39	13.28	7.64	9.75	12.41	12.92	7.64	11.73	12.44	12.88	12.55	10.72	12.01	7.64	13.21	10.81	13.5	9.34	14.17	10.14	10.8	7.64	11.65	10.29	12.3	10.4	9.41	13.75	11.87	11.47	13.43	12.7	13.49
SUN48	Month 2	Male	41-45	TBrel-IH	N/A	10.91	9.11	11.23	11.17	12.45	12.92	12.28	10.87	11.73	7.64	7.64	11.18	13.12	7.64	9.4	12.64	12.75	15.08	12.02	12.2	12.76	11.92	10.8	7.64	7.64	13.97	10.92	13.76	9.94	15.2	10.49	10.31	7.64	12.39	10.93	12.72	9.97	9.12	13.63	12.3	12.25	13.75	15.13	13.36
SUN49	Month 2	Male	36-40	TBrel-IH	N/A	10.55	9.62	10.81	11.24	12.16	11.91	12.01	10.85	11.87	7.64	7.64	11.24	12.52	7.64	9.51	12.57	12.66	14.83	12.08	12.24	12.87	12.69	10.38	7.64	7.64	13.05	11.18	14.2	9.38	14.27	10.34	10.27	7.64	11.48	9.98	12.64	9.81	8.95	13.79	12.2	12.42	14	14.43	13.27
SUN50	Month 2	Female	21-25	TBrel-IH	N/A	10.22	8.62	10.62	10.77	11.85	12.18	11.84	10.31	11.75	7.64	7.64	10.91	12.73	7.64	8.95	12.4	12.55	14.5	11.55	11.5	11.95	11.57	10.2	7.64	7.64	13.11	11.31	12.86	9.65	14.49	10.11	9.96	7.64	11.68	9.58	12.37	9.58	8.79	13.35	11.51	11.74	13.7	13.94	12.94
SUN51	Month 2	Male	31-35	TB-DM	None	10.65	9.59	10.91	7.64	12.25	12.51	11.84	11.09	11.34	7.64	7.64	10.61	12.76	7.64	9.17	12.56	12.69	14.88	10.4	11.73	12.44	12.51	10.5	11.76	7.64	13.59	10.91	13.04	9.75	14.83	10.34	10.2	7.64	11.84	10.59	12.76	10.01	9.51	14.38	11.87	12.77	14.47	14.56	12.96
SUN52	Month 2	Male	51-55	TBrel-IH	N/A	10.53	8.34	10.67	11.23	12.18	12.22	12.08	10.35	11.98	7.64	7.64	11	13.07	11.58	8.83	12.43	12.47	7.64	11.96	11.98	12.6	12.4	10.18	7.64	7.64	13.34	11.61	14.35	9.13	14.52	9.45	9.84	7.64	11.51	10	12.64	9.76	8.82	13.24	11.63	11.95	13.71	14.49	12.91
SUN53	Month 2	Male	21-25	TB-only	N/A	10.51	8.55	11.56	10.8	12.3	12.36	12.04	10.73	11.44	7.64	7.64	10.97	13.15	12.06	9.4	12.41	7.64	7.64	11.54	11.82	12.01	12.92	10.39	7.64	7.64	13.49	10.87	14.11	9.14	14.5	10.11	9.45	7.64	11.67	10.36	12.55	9.69	9.14	13.5	11.67	11.66	13.67	14.13	12.36
SUN54	Month 2	Male	56-60	TB-preDM	N/A	8.2	7.64	10.72	7.64	12.19	13.08	12.14	7.64	7.64	7.64	7.64	10.29	14.27	13.6	8.9	12.53	11.89	13.06	10.31	11.47	11.36	11.04	8.46	7.64	7.64	13.87	11.24	12.83	10.11	15.22	8.89	9.29	7.64	12.51	10.59	12.73	9.11	7.92	12.97	9.65	11.73	13.64	11.75	13.54
SUN55	Month 2	Male	41-45	TB-preDM	N/A	9.9	7.64	11	7.64	11.79	12.08	11.79	9.9	11.72	7.64	7.64	11.52	13.49	12.71	8.07	12.18	13.94	14.11	10.71	12.11	11.95	12.54	10.33	11.89	7.64	12.87	11.42	13.54	9.39	14.26	7.64	9.97	7.64	11.67	10.29	12.79	9.8	7.64	14.04	11.61	12.15	14.18	14.73	14.17
SUN56	Month 2	Male	56-60	TB-preDM	N/A	10.46	8.76	11.1	10.67	12.22	12.13	12.18	10.66	11.3	7.64	7.64	11.19	13.39	12.43	8.49	12.36	14.04	14.72	11.72	12.56	12.61	12.36	10.7	7.64	7.64	13.17	10.91	13.97	9.6	14.08	9.93	10.36	11.92	11.53	10.21	12.61	10	9.1	13.98	11.84	10.87	13.44	13.18	13.82
SUN58	Month 2	Male	21-25	TB-preDM	N/A	10.7	8.57	10.44	11.13	12.23	12.22	12.22	10.99	11.47	7.64	7.64	10.72	10.97	12.58	8.75	12.51	14.48	15.24	12.2	12.33	12.75	11.64	11.04	7.64	7.64	13.01	10.85	14.04	9.51	14.19	10.15	10.72	7.64	11.79	10.23	12.62	10.05	9	13.79	12.19	7.64	12.78	11.3	12.38
SUN59	Month 2	Female	41-45	TB-DM	Metformin + other	9.33	8.31	10.81	10.67	11.91	12.71	11.8	9.96	11.57	7.64	7.64	11.33	13.49	13.21	9.12	12.51	12.35	14.27	11.43	12.4	12.73	12.17	9.81	7.64	7.64	13.38	10.66	13.74	9.93	14.48	9.43	9.28	7.64	12.39	10.17	12.51	9.61	8.76	14.31	10.88	11.41	14.07	13.16	14.08
SUN60	Month 2	Female	41-45	TBrel-IH	N/A	10.31	8.91	10.37	10.81	12.28	12.33	11.95	10.4	11.3	7.64	7.64	11.39	13.69	13.14	8.95	12.45	13.09	14.67	11.95	12.48	12.73	11.76	10.4	7.64	7.64	13.2	10.84	13.27	9.94	14.25	9.77	10.35	7.64	12.11	9.98	12.62	9.9	8.67	13.71	12.4	12.12	14.05	14.3	14.08
SUN62	Month 2	Male	21-25	TB-preDM	N/A	9.35	8.9	10.49	7.64	11.31	11.38	11.59	9.74	11.73	7.64	7.64	10.33	12.3	11.87	8.3	12.12	13.41	13.9	10.74	12	11.73	12.91	9.57	7.64	7.64	12.29	11.94	13.95	8.76	13.28	9.19	10	11.28	11.07	9.94	12.51	9.35	7.64	13.85	11.05	12.14	13.87	14.74	12.71
SUN63	Month 2	Male	41-45	TB-preDM	N/A	10.12	9.09	10.64	10.95	11.74	12.11	11.78	10.36	11.81	7.64	7.64	11.65	13.81	12.46	9.01	12.26	12.89	14.44	12.23	12.71	12.98	11.86	10.21	11.8	7.64	13.11	11.14	14.24	9.55	14.04	9.65	10.04	7.64	11.64	9.96	12.38	9.71	8.38	13.7	12.28	11.44	13.71	13.47	14.61
SUN64	Month 2	Male	51-55	TB-preDM	N/A	10.02	9.54	10.03	11.06	12.32	12.14	12.16	10.29	11.67	7.64	7.64	11.96	14.05	12.44	9.05	12.32	13.95	14.65	12.85	12.75	12.98	10.94	10.57	7.64	7.64	12.74	10.65	13.63	9.23	14.22	9.53	10.32	7.64	11.77	9.59	12.55	9.89	8.96	13.62	12.41	10.21	12.85	11.99	14.1
SUN68	Month 2	Female	26-30	TB-DM	Insulin	9.74	8.68	10.89	10.65	11.82	12.07	11.67	9.83	11.53	7.64	7.64	11.4	13.04	12.37	8.69	12.26	12.3	14.14	11.59	11.86	12.22	11.79	9.93	7.64	7.64	13.12	11.35	13.62	9.2	13.92	8.9	10.07	7.64	11.76	9.43	12.58	9.55	8.37	14.32	12.13	11.98	14.25	13.41	13.68
SUN69	Month 2	Female	61-65	TBrel-IH	N/A	10.12	8.95	10.95	10.75	12.39	12.14	11.87	10.58	11.33	7.64	7.64	11.21	13.1	12.3	8.86	12.37	12.64	7.64	11.75	12.25	12.92	12.01	10.35	11.71	7.64	12.82	10.95	13.85	9.29	13.98	10.36	10.37	7.64	11.74	9.62	12.64	9.68	8.47	13.73	12.52	12.71	14.43	14.3	13.8
SUN70	Month 2	Male	51-55	TBrel-IH	N/A	9.6	8.35	10.64	10.46	12.17	12.36	11.63	9.92	11.38	7.64	7.64	10.72	12.5	13.07	8.74	12.25	12.43	14.33	11.71	12.04	12.11	12.06	9.88	11.54	7.64	13.38	11.48	14.57	10.01	14.28	9.71	9.17	7.64	11.95	10.04	12.33	9.56	7.94	13.67	11.83	11.29	13.83	13.05	11.9
SUN71	Month 2	Female	46-50	TB-DM	Metformin	10.15	8.74	10.57	10.59	11.96	12.65	11.74	10.66	11.63	7.64	7.64	11.43	13.76	12.59	8.29	12.32	12.66	14.77	12.47	12.4	13.22	11.6	10.47	7.64	7.64	13.53	10.92	14.03	10.06	14.81	10.29	10.46	12.41	12	9.67	12.78	9.76	8.71	14	12.58	12.59	14.88	14.63	14.18
SUN74	Month 2	Male	31-35	TB-preDM	N/A	11.75	8.95	11.29	10.3	12.68	13.36	12.37	11.99	11.12	7.64	7.64	11.16	7.64	13.14	8.82	12.17	13.05	16.23	11.9	12.59	13.54	10.88	12.11	12.47	7.64	13.47	10.41	13.59	10.63	15.38	11.77	10.76	7.64	12.71	10.59	12.65	10.02	10.75	13.41	14.02	11.77	7.64	13.71	13.14
SUN92	Month 2	Male	46-50	TB-preDM	N/A	10.26	9.22	10.57	10.52	11.79	12.14	11.27	10.5	11.65	7.64	7.64	11.07	13.02	11.88	8.29	11.85	12.64	14.56	11.79	12.76	12.48	12.4	10.29	11.51	7.64	12.97	10.99	13.71	9.74	14.35	9.73	10.18	7.64	11.75	9.37	11.94	9.72	8.76	13.56	12.19	10.75	12.89	10.47	13.28
SUN93	Month 2	Male	26-30	TB-preDM	N/A	8.67	8.36	10.76	10.04	11.71	11.82	11.25	7.64	11.44	7.64	7.64	10.26	13.07	7.64	8.06	11.69	11.58	13.13	10.55	11.57	11.31	12.36	8.61	11.14	7.64	12.91	11.16	13.33	8.45	14.06	8.41	9.23	7.64	11.34	9.55	12.12	9.08	7.64	14.04	10.55	11.84	13.8	13.94	11.7
SUN99	Month 2	Female	21-25	TB-only	N/A	10.94	9.39	11.05	10.59	12.34	12.71	11.77	11.4	11.47	7.64	7.64	11.07	11.8	7.64	8.66	12.18	13.01	15.56	11.66	12.18	12.87	11.67	11.34	11.53	7.64	13.55	11.23	14.22	9.89	14.8	10.76	10.6	7.64	12.27	10.38	12.3	10.02	9.38	13.87	12.92	11.02	13.35	11.33	12.61
SUN100	Month 4	Male	36-40	TB-preDM	N/A	9.46	9.16	10.88	10.5	12.02	12.34	11.52	7.64	11.82	7.64	7.64	10.82	13.02	12.11	8.33	12.1	12.76	14.49	11.9	12.14	12.78	11.79	10.01	11.56	7.64	13.2	11.59	14.44	9.75	14.35	9.26	9.69	7.64	11.96	9.98	12.24	9.69	8.21	13.91	11.93	11.26	13.34	11.74	12
SUN102	Month 4	Male	31-35	TB-preDM	N/A	10.2	9.2	11.09	9.84	12	12.42	11.81	10.64	11.23	7.64	7.64	11.6	13.77	7.64	8.31	12.12	12.79	7.64	10.81	11.47	12.51	12.05	10.3	11.31	7.64	13.38	10.78	13.41	9.71	14.5	10.22	10.16	7.64	11.83	10.38	12.33	9.89	9.12	13.92	11.74	12.56	14.55	13.45	13.92
SUN103	Month 4	Female	46-50	TB-only	N/A	10.22	8.57	10.71	10.32	12.73	12.84	11.9	10.65	11.28	7.64	7.64	10.28	12.19	7.64	8.4	12.22	12.67	14.83	11.44	11.48	12.39	10.73	10.43	7.64	7.64	13.56	10.25	13.83	9.8	15.07	10.32	9.73	7.64	12.27	10.61	12.32	9.98	8.21	13.06	12.51	11.24	7.64	7.64	11.47
SUN104	Month 4	Male	46-50	TBrel-IH	N/A	10.32	8.44	10.35	10.41	12.04	11.9	11.54	10.7	11.64	7.64	7.64	11.28	13.28	7.64	8.57	11.84	12.73	14.77	11.56	11.94	12.67	12.67	10.58	11.05	7.64	12.97	10.45	13.29	9.56	13.71	9.81	10.65	7.64	11.46	10.27	11.89	9.78	9.31	13.46	11.96	11.05	13.29	11.94	14.19
SUN105	Month 4	Female	31-35	TBrel-IH	N/A	10.28	9.22	10.53	10.31	11.69	12.41	11.58	10.84	11.86	7.64	7.64	10.92	12.91	7.64	8.57	12.08	12.75	15.01	11.66	12.22	12.88	12.59	10.85	11.88	7.64	13.76	10.65	14.04	9.88	14.22	10.06	10.47	7.64	11.96	10.33	12.16	9.81	8.82	13.07	12.46	11.63	7.64	12.16	13.52
SUN108	Month 4	Male	26-30	TBrel-IH	N/A	10	9.1	10.89	10.14	12	12.09	11.65	7.64	11.93	7.64	7.64	11.87	13.99	7.64	8.09	11.9	12.6	7.64	11.89	12.22	13.26	12.39	9.97	11	7.64	13.21	10.98	13.84	9.77	13.72	9.64	10.18	7.64	11.76	10.16	11.89	9.67	8.67	13.65	11.66	11.85	13.57	13.92	14.9
SUN109	Month 4	Male	21-25	TBrel-IH	N/A	10.34	9.88	11.06	10.35	12.17	12.46	11.86	10.81	11.29	7.64	7.64	11.12	13.28	7.64	9.14	12.25	12.84	14.93	11.58	12.04	12.65	12.21	10.57	11.83	7.64	13.62	11.29	13.25	9.73	14.24	10.18	10.65	7.64	12.01	10.32	12.4	9.96	8.71	13.95	12.11	12	14.07	13.05	13.05
SUN110	Month 4	Female	46-50	TB-preDM	N/A	9.2	8.2	11.03	10.53	12.82	12.45	11.68	10.25	7.64	7.64	7.64	10.87	13.03	7.64	9.31	12.48	12.62	14.55	11.55	12.39	12.38	11.32	10.15	7.64	7.64	13.51	10.65	13.89	10.16	14.23	9.62	9.66	7.64	12.04	10.33	12.33	9.81	8.01	13.33	12.31	11.34	13.23	12.41	11.49
SUN111	Month 4	Male	51-55	TB-preDM	N/A	9.45	9.15	10.61	10.35	11.85	11.52	11.26	9.97	11.57	7.64	7.64	11	13.23	7.64	8.45	11.81	12.45	14.03	11.61	12.49	12.5	12.61	9.93	11.24	7.64	12.73	10.55	13.48	8.26	13.37	9.29	9.89	7.64	11.13	9.85	11.54	9.43	7.94	13.48	12.19	11.16	13.06	12.84	13.16
SUN112	Month 4	Male	56-60	TB-DM	Metformin + other	9.08	8.18	10.61	10.68	11.75	11.58	11.94	9.64	11.72	7.64	7.64	10.93	12.54	7.64	8.91	12.15	12.34	14	11.83	12.24	12.1	11.77	9.47	11.8	7.64	13.07	11.52	14.47	8.37	13.13	9.88	9.27	7.64	11.15	10.59	11.94	9.54	8.29	13.63	11.96	11.28	12.9	11.71	11.35
SUN113	Month 4	Male	26-30	TBrel-IH	N/A	10.51	9.47	10.09	10.56	12.53	11.1	11.44	10.77	11.64	7.64	7.64	11.51	13.37	7.64	8.72	12	12.81	14.86	12.13	12.05	12.64	12.12	10.45	7.64	7.64	12.21	10.38	13.36	8.76	12.33	9.95	10.48	7.64	10.88	10.27	11.97	9.88	8.59	12.87	12.07	10.87	12.56	13.18	14.25
SUN114	Month 4	Male	26-30	TBrel-IH	N/A	9.97	8.92	11.05	10.34	11.95	12.03	11.53	10.06	11.48	7.64	7.64	11.44	12.97	7.64	8.69	12.14	12.41	14.22	11.16	12.08	11.88	12.7	9.96	11.54	7.64	13.12	10.81	13.48	9.23	13.67	9.23	10.06	7.64	11.71	10.27	11.93	9.76	8.47	13.56	11.47	11.28	13.18	12.71	14.09
SUN115	Month 4	Male	31-35	TBrel-IH	N/A	10.3	9.11	11.09	10.41	11.88	11.89	11.38	10.64	11.8	7.64	7.64	11.18	12.47	7.64	8.52	11.79	12.72	14.75	12.04	11.88	12.55	12.21	10.52	11.15	7.64	13.17	10.69	13.88	9.26	13.54	10.03	10.31	7.64	11.5	9.68	11.68	9.82	8.2	13.76	12.05	11.16	12.99	12.16	12.34
SUN116	Month 4	Male	36-40	TBrel-IH	N/A	9.69	9.02	10.78	10.79	12.21	11.88	11.44	9.99	11.73	7.64	7.64	11.34	13.14	7.64	8.67	12.04	12.39	14.21	12.12	12.42	12.61	12.45	9.99	11.52	7.64	13.1	11.5	13.94	9.07	13.78	9.35	10.05	7.64	11.42	10.1	11.93	9.48	8.15	13.32	12.11	10.68	13.23	11.79	13.59
SUN117	Month 4	Male	21-25	TB-only	N/A	9.41	8.82	10.33	10.12	11.47	11.53	11.41	9.92	11.69	7.64	7.64	11.02	13.43	7.64	8.38	11.65	11.89	13.98	11.46	11.98	12.18	12.75	9.55	10.77	7.64	12.72	11.13	13.52	9.29	13.67	9.47	9.71	7.64	10.95	10.02	12.05	9.34	8.13	13.05	11.09	11.31	13.42	13.47	14.08
SUN118	Month 4	Female	46-50	TBrel-IH	N/A	9.89	8.71	10.77	10.78	12.33	12.27	11.64	10.11	11.96	7.64	7.64	11.11	13.2	7.64	8.89	11.98	12.76	14.83	12.5	12.66	12.41	12.02	10.02	11.46	7.64	13.41	11.22	14.68	9.5	14.26	9.21	10.08	7.64	11.64	10.06	12.14	9.72	8.63	13.33	11.87	10.89	7.64	12.6	11.58
SUN119	Month 4	Female	26-30	TBrel-IH	N/A	11.05	9.18	10.8	10.24	12.32	12.85	11.86	11.01	11.63	7.64	7.64	10.89	12.73	7.64	8.63	12.14	14.99	15.3	12.09	12.06	13.16	11.75	11.14	11.65	7.64	14.11	11.27	13.74	10.48	14.94	11.12	10.72	7.64	12.23	10.26	12.4	9.99	9.31	13.72	12.21	12.96	7.64	13.57	13.08
SUN120	Month 4	Male	36-40	TBrel-IH	N/A	9.43	8.38	10.1	10.05	11.87	11.86	11.56	9.6	11.3	7.64	7.64	12.84	14.5	7.64	8.65	11.98	13.71	13.7	11.85	12.86	12.93	12.13	9.79	11.47	7.64	13	10.81	13.97	9.33	13.83	9.47	9.92	7.64	11.39	10.13	12	9.5	7.64	13.53	11.68	10.86	13.29	13.04	14.52
SUN121	Month 4	Female	51-55	TBrel-IH	N/A	10.66	9.57	11.02	9.83	12.45	12.55	11.92	10.62	11.47	7.64	7.64	11.81	13.84	10.11	9.14	12.3	14.14	14.68	11.82	12.54	12.53	12.08	10.71	11.87	7.64	13.78	11.06	13.19	7.64	14.48	9.8	10.55	7.64	12.2	10.65	12.39	10.03	8.9	13.44	11.98	7.64	13.69	12.95	15
SUN122	Month 4	Female	21-25	TBrel-IH	N/A	10.56	9.72	10.99	10.69	12.66	12.38	11.66	7.64	11.22	7.64	7.64	11.69	13.03	9.99	9.12	12.2	14.35	14.92	12.15	12.77	12.85	12.2	10.59	11.64	7.64	13.43	10.94	13.16	9.56	14.5	9.86	10.64	7.64	12.02	9.89	12.18	10.01	9.34	13.61	11.88	11.87	13.22	12.53	13.38
SUN123	Month 4	Male	26-30	TBrel-IH	N/A	10.23	8.76	10.89	10.29	11.94	11.72	11.75	10.08	11.62	7.64	7.64	10.86	13.15	9.38	8.33	12.02	14.02	14.33	12.12	12.55	12.49	12.39	10.25	11.44	7.64	12.99	10.72	13.78	8.75	14.12	9.24	10.25	7.64	11.2	10.09	11.97	9.85	8.31	13.33	11.91	11.09	7.64	11.54	13.26
SUN124	Month 4	Female	51-55	TB-DM	None	10.87	9.49	10.5	10.28	12.35	12.03	11.94	10.7	11.42	7.64	7.64	11.36	13.5	9.33	9.21	12.33	14.11	14.87	11.85	12.53	12.56	11.49	10.98	7.64	7.64	13.18	11.15	13.39	9.26	14.06	9.74	10.38	7.64	11.52	10.77	12.34	10.15	9.52	12.99	12.07	11.13	13.2	12.47	12.74
SUN125	Month 4	Female	41-45	TB-DM	Metformin + other	10.48	9.28	11.4	10.32	12.09	12.32	11.75	10.57	11.65	7.64	7.64	10.91	12.94	9.8	9.36	12.06	13.93	14.55	11.82	12.42	12.4	12.11	10.46	11.8	7.64	13.42	11.41	13.51	9.89	14.62	9.54	10.41	7.64	12	10.03	12.35	9.92	9.06	14.03	11.83	10.96	13.26	11.87	12.66
SUN126	Month 4	Male	46-50	TB-DM	Metformin	10.11	9.39	10.29	10.79	11.67	12.05	11.7	10.26	12.15	7.64	7.64	10.68	13.26	9.24	8.85	11.94	14.13	14.5	12.17	12.28	12.49	11.98	10.36	11.61	7.64	12.97	11.51	13.83	9.39	14.14	9.65	10.17	11.87	11.53	10.1	12.05	10	8.47	13.7	11.8	10.92	12.89	11.57	13.07
SUN127	Month 4	Male	51-55	TBrel-IH	N/A	10.28	9.35	10.7	9.83	11.94	12.19	11.65	10.03	11.49	7.64	7.64	11.08	13.33	9.39	8.81	12.19	13.7	14.21	11.22	12.13	12.71	12.39	10.03	11.61	7.64	13.3	11.36	13.43	9.21	14.2	9.67	10.04	7.64	11.58	10.24	12.17	9.57	8.59	13.64	11.31	11.38	13.66	12.61	13.82
SUN128	Month 4	Male	41-45	TB-preDM	N/A	11.28	9.59	11.47	10.15	12.36	13.99	12.43	11.63	7.64	7.64	9.71	11.33	13.1	11.48	9.44	12.48	13.58	15.66	11.54	12.33	13.45	10.56	11.5	12.5	7.64	14.88	11.06	13.81	11.07	16.08	10.94	10.78	13.82	13.45	11.26	12.71	10.02	10.39	13.12	12.56	11.97	7.64	11.98	14.33
SUN129	Month 4	Female	46-50	TB-only	N/A	10.61	9.13	11.27	10.13	12.65	12.5	11.92	10.46	11.13	7.64	7.64	11.05	13.15	9.85	8.98	12.3	13.89	14.62	11.3	12.08	12.23	11.31	10.35	11.64	7.64	13.63	11.2	13.16	9.69	14.77	9.82	10.65	7.64	12.05	10.45	12.58	9.94	9.14	13.59	12.04	12.01	13.85	13.49	13.01
SUN130	Month 4	Female	36-40	TBrel-IH	N/A	9.81	9.08	11.11	10.28	12.28	12.05	11.49	10.05	11.35	7.64	7.64	11.18	13.47	9.37	8.81	12.02	12.62	7.64	11.48	12.05	12.49	12.6	9.93	11.53	7.64	13.08	11.05	13.24	9.66	13.99	9.52	9.97	7.64	11.57	10.11	12.18	9.62	8.39	13.65	11.44	11.74	13.76	12.6	13.74
SUN131	Month 4	Male	46-50	TB-only	N/A	9.7	8.46	11.4	10.23	11.74	11.89	11.5	10.01	12.16	7.64	7.64	11.71	13.08	9.14	8.76	11.95	12.77	14	11.14	11.81	11.82	12.81	10.07	7.64	7.64	12.82	11.62	13.99	8.98	14.34	8.93	10.24	7.64	11.26	10.23	11.87	9.67	8.41	13.93	11.37	7.64	12.67	10.41	12.91
SUN132	Month 4	Male	56-60	TB-only	N/A	9.83	8.18	9.65	10.1	11.33	11.28	11.74	9.65	11.92	7.64	7.64	11.44	13.91	8.45	8.7	12.02	12.15	7.64	11.66	12.23	12.09	12.41	9.71	11.59	7.64	12.53	10.81	13.71	7.78	13.63	9.13	9.77	7.64	10.66	10.31	11.9	9.59	7.81	13.18	10.95	11.3	12.93	12.48	13.82
SUN133	Month 4	Male	46-50	TB-preDM	N/A	10.74	9.04	10.57	9.7	11.96	12.13	11.75	10.92	11.37	7.64	7.64	10.64	10.89	9.37	9.03	11.92	12.72	14.92	10.76	12.1	12.35	11.79	10.85	11.47	7.64	13.19	10.86	13.18	9.54	14.5	10.45	10.69	7.64	11.42	10.37	12.37	9.76	9.3	13.3	12.16	11.66	13.81	13.22	12.06
SUN134	Month 4	Male	56-60	TB-preDM	N/A	10.25	8.58	11.12	10.77	12	13.02	11.77	10.49	11.82	7.64	7.64	12.49	14.28	7.64	8.86	12.18	12.89	14.46	12.44	12.28	13.35	11.87	10.63	11.3	7.64	13.91	10.65	13.91	9.77	15.12	9.63	10.37	7.64	12.11	10.11	12.04	10.02	8.49	13.43	12.48	10.84	7.64	10.68	15.85
SUN135	Month 4	Female	41-45	TB-DM	Metformin + other	10.55	8.85	11.18	10.23	12.16	12.79	11.9	10.78	11.44	7.64	7.64	11.13	13.01	12.68	8.64	12.1	12.67	14.78	11.55	11.91	12.85	11.61	10.75	11.45	7.64	13.78	10.8	13.14	9.5	14.66	9.99	10.4	7.64	12.03	10.28	12.56	9.94	9.25	13.67	12	12.17	14.29	13.4	12.3
SUN136	Month 4	Female	46-50	TBrel-IH	N/A	10.49	9.55	11.32	10.69	11.83	13.11	11.79	10.6	11.45	7.64	7.64	11.68	13.13	7.64	8.52	12.27	12.74	14.65	11.83	12.15	12.93	11.64	10.49	11.64	7.64	13.99	11.06	13.5	9.95	15.09	9.97	10.51	7.64	12.27	10.15	12.28	9.86	8.89	13.91	12.16	12.49	14.65	14.73	14.06
SUN137	Month 4	Female	51-55	TB-preDM	N/A	10.45	9.58	11.63	9.81	12.27	13.83	11.96	10.71	11.22	7.64	7.64	11.32	13.4	7.64	9.07	12.3	12.83	14.86	11.5	12.01	13.02	11.41	10.76	11.59	7.64	14.46	10.89	13.5	10.31	15.86	9.99	10.73	7.64	13.09	10.72	12.47	9.94	9.48	14.08	12.06	7.64	7.64	12.22	14.27
SUN138	Month 4	Female	66-70	TB-preDM	N/A	10.53	9.36	11.24	10.08	12.04	13.01	11.74	10.7	11.37	7.64	7.64	11.75	13.33	12.68	8.7	12.25	12.5	14.56	11.28	12.67	12.91	12.13	10.7	11.86	7.64	13.97	10.78	13.52	9.6	15.06	9.57	10.45	7.64	12.23	10.33	12.13	9.95	8.95	13.54	11.84	7.64	7.64	11.07	13.7
SUN140	Month 4	Male	41-45	TB-preDM	N/A	9.57	8.71	10.61	10.12	12.16	12.52	11.71	9.77	11.23	7.64	7.64	11.04	13.75	12.25	8.24	12.09	12.2	13.68	11.52	11.94	12.32	11.4	9.63	11.19	7.64	13.48	10.97	13.26	9.26	14.54	8.86	9.97	7.64	11.61	10.03	12.08	9.63	8.06	13.35	11.8	10.87	13.27	10.69	13.8
SUN141	Month 4	Female	31-35	TB-only	N/A	10.19	8.97	11.4	10.07	11.41	12.9	11.61	10.37	11.77	7.64	7.64	10.7	12.78	7.64	8.98	12.1	12.53	14.32	10.87	11.75	12.05	12.17	10.16	11.57	7.64	13.93	11.45	13.52	9.34	15.09	9.26	10.33	7.64	11.96	10.37	12.12	9.81	8.36	14.4	11.64	11.63	14.06	12.55	12.32
SUN143	Month 4	Female	46-50	TB-preDM	N/A	10.63	9.05	11.09	11.07	12.44	13.14	12.1	10.71	11.59	7.64	7.64	11.4	13.74	7.64	8.99	12.21	12.73	7.64	12.57	12.94	12.77	11.57	10.69	11.84	7.64	14.27	10.86	13.66	9.55	15.2	9.67	10.51	7.64	12.15	10.08	12.33	10.1	9.11	13.84	12.73	11.61	7.64	11.77	14.68
SUN144	Month 4	Female	46-50	TB-DM	None	9.57	8.73	11	9.89	11.58	12.14	11.23	9.72	11.72	7.64	7.64	11.48	13.57	7.64	8.12	11.79	12.16	13.81	11.54	11.68	12.36	12.99	9.5	10.95	7.64	13.24	11.48	13.69	9.06	14.15	9.26	10.08	7.64	11.31	9.83	12.34	9.49	7.94	13.81	10.91	12	13.83	13.27	13.62
SUN145	Month 4	Female	41-45	TB-preDM	N/A	10.12	8.65	11.07	10.25	12.14	12.79	11.72	10.23	11.76	7.64	7.64	11.87	13.15	7.64	8.62	12.08	12.46	14.35	12.02	11.89	13.12	12.13	10.3	11.69	7.64	13.5	10.94	13.29	8.81	14.66	9.54	10.45	7.64	11.88	10.01	12.04	9.83	8.26	13.92	11.92	11.64	13.66	12.84	12.4
SUN146	Month 4	Male	51-55	TB-only	N/A	10.04	8.8	11.3	10.47	12	12.95	11.72	10.26	11.89	7.64	7.64	11.81	13.73	7.64	8.48	12.18	12.48	14.12	11.99	12.24	12.82	12.11	10.09	11.25	7.64	13.89	11.14	13.56	10	14.91	9.6	10.28	7.64	12.18	10.25	12	9.82	8.73	13.98	12.42	10.63	13.75	10.81	14.49
SUN150	Month 4	Male	36-40	TB-preDM	N/A	9.94	8.63	10.24	9.85	11.53	12.73	11.76	10.13	11.88	7.64	7.64	11.52	13.16	9.93	8.18	11.98	12.34	14.03	11.71	11.72	12.27	11.87	9.94	11.19	7.64	13.65	11.21	13.37	9.42	14.67	9.22	10.04	7.64	11.83	10.05	11.94	9.62	8.05	13.4	11.44	7.64	7.64	10.29	13.59
SUN151	Month 4	Male	51-55	TB-only	N/A	9.6	8.64	11	9.9	11.45	11.97	11.44	9.72	11.62	7.64	7.64	10.8	13.32	11.63	8.42	11.85	12.2	7.64	11.1	11.6	11.91	12.07	9.69	11.24	7.64	13.15	11.19	13.23	8.77	13.91	9.28	9.99	7.64	11.15	9.69	11.87	9.42	8.22	14.03	11.09	10.68	13.36	11.67	13.02
SUN152	Month 4	Male	51-55	TB-only	N/A	9.67	8.08	10.53	9.85	11.3	11.8	11.26	9.54	11.49	7.64	7.64	11.68	13.86	7.64	8.18	11.67	12.15	13.72	11.73	11.63	12.37	12.49	9.48	11.1	7.64	12.8	10.68	13.73	8.66	13.87	8.9	10.14	7.64	10.83	9.48	11.64	9.45	8.11	13.58	11.47	9.8	13.01	10.48	14.69
SUN155	Month 4	Female	56-60	TB-DM	Metformin	10.16	9.12	10.66	10.57	12.03	12.77	11.72	10.38	11.17	7.64	7.64	11.19	13.29	7.64	8.78	12.07	12.59	14.59	11.78	12.45	12.48	12.15	10.37	7.64	7.64	13.66	11.05	13.33	9.54	14.6	9.69	10.43	7.64	11.96	10.27	12.34	9.7	8.64	13.74	11.68	12.1	13.91	14	13.42
SUN158	Month 4	Male	46-50	TB-only	N/A	10.1	9.02	11	7.64	11.99	12.79	11.75	10.44	11.63	7.64	7.64	12.02	13.39	7.64	8.59	12.05	12.52	14.33	11.58	12.32	12.95	11.94	10.25	11.45	7.64	13.69	11.07	13.48	9.71	14.72	9.34	10.47	7.64	11.89	10.13	12.14	9.7	8.41	13.94	11.68	11.16	13.31	11.16	13.94
SUN159	Month 4	Male	51-55	TB-DM	None	10.23	9.48	11.15	9.75	11.88	12.44	11.47	10.38	10.8	7.64	7.64	10.66	13.17	7.64	8.78	11.95	12.59	14.38	11.05	12.43	12.35	12.63	10.3	11.47	7.64	13.53	10.82	13.47	9.24	14.37	9.48	10.25	7.64	11.6	10.23	11.94	10.15	9.28	13.64	11.59	7.64	7.64	11.21	13.22
SUN160	Month 4	Male	36-40	TBrel-IH	N/A	10.53	9.31	10.37	9.7	11.69	12.32	11.48	10.28	11.53	7.64	7.64	11.63	13.33	7.64	8.13	11.92	12.66	14.57	11.74	12.27	12.96	12.1	10.07	11.28	7.64	13.33	11.09	13.66	8.76	14.28	9.95	10.35	7.64	11.42	9.74	11.91	9.87	8.82	13.69	11.73	11.81	13.77	13.55	14.65
SUN161	Month 4	Male	46-50	TBrel-IH	N/A	10.01	9.2	10.6	10.48	12.28	12.32	11.65	10.13	11.22	7.64	7.64	11.38	13.24	7.64	8.7	12.1	12.43	14.39	11.68	12.28	12.16	12.67	10.37	11.48	7.64	13.34	10.95	13.31	9.09	14.17	9.5	10.15	7.64	11.46	9.75	12.03	9.78	8.36	13.53	11.59	11.89	13.73	12.37	13.61
SUN162	Month 4	Female	51-55	TB-DM	Metformin	9.96	9.11	11.13	10	12.14	12.41	11.6	10.23	11.45	7.64	7.64	11.29	13.89	7.64	8.58	12.02	12.41	7.64	12.05	12.61	12.75	11.96	9.89	11.21	7.64	13.46	11.01	13.69	8.72	14.52	9.29	10.2	7.64	11.5	10.06	12.22	9.62	8.41	13.6	12.03	11.67	13.63	13.38	14.09
SUN163	Month 4	Male	51-55	TB-preDM	N/A	10.28	8.89	11.04	10.02	12.56	12.6	11.82	10.42	11.68	7.64	7.64	11.33	13.39	9.94	8.66	12.1	12.58	14.46	11.35	12.27	12.54	12.33	10.14	11.64	7.64	13.61	11.03	13.56	8.92	14.61	9.2	10.61	7.64	11.6	10.32	12.21	9.88	8.96	13.34	11.77	10.88	13.09	11.61	14.05
SUN164	Month 4	Male	46-50	TB-preDM	N/A	10.47	9.38	10.63	9.93	11.83	12.54	11.61	10.61	11.7	7.64	7.64	10.96	13.29	9.56	8.28	11.98	12.66	14.58	11.69	11.97	12.36	11.49	10.4	11.39	7.64	13.43	10.83	13.33	9.17	14.54	9.63	10.1	7.64	11.69	10.16	12.12	9.84	8.49	13.63	11.75	11.08	13.29	12.22	13.76
SUN165	Month 4	Male	56-60	TB-DM	Insulin + Metformin	10.23	9.3	11.09	9.73	12.14	13.02	11.83	10.29	11.47	7.64	7.64	11.46	13.53	10.23	8.99	12.09	12.46	14.4	11.71	12.14	12.93	11.89	10.21	11.58	7.64	13.87	10.73	13.55	9.59	15.12	9.79	10.39	7.64	12.06	10.55	12.16	9.7	8.74	13.41	11.98	7.64	7.64	10.61	14.02
SUN166	Month 4	Male	51-55	TB-only	N/A	10.18	8.92	11.32	10.73	12	12.7	11.63	10.08	11.93	7.64	7.64	11.03	13.35	9.76	8.61	12.1	12.51	14.35	11.7	11.53	12.16	12.63	10.2	7.64	7.64	13.75	10.99	13.48	8.86	14.73	9.99	10.18	7.64	11.64	9.67	12.17	9.79	8.73	14.41	11.65	7.64	13.8	7.64	13.63
SUN167	Month 4	Male	51-55	TBrel-IH	N/A	10.41	8.8	11.6	9.87	11.93	13.4	12.16	10.52	11.39	7.64	7.64	11.4	13.02	10.74	8.98	12.18	12.31	14.69	11.52	12.09	12.92	11.63	10.37	11.8	7.64	14.27	10.97	14.01	9.83	15.45	10.1	10.43	7.64	12.54	10.55	12.47	10	8.7	13.47	11.75	11.98	14.22	11.52	14.04
SUN169	Month 4	Female	51-55	TB-preDM	N/A	9.9	8.72	11.18	10.74	12.5	13.05	12.04	9.81	11.88	7.64	7.64	11.33	13.08	13.07	9.18	12.55	11.87	14.02	11.56	12.32	11.91	12.36	10.15	12.17	7.64	13.95	11.46	13.71	9.64	14.99	9.37	10.32	7.64	11.91	10.1	12.44	9.81	8.64	13.74	10.98	12.45	14.13	13.58	13.51
SUN170	Month 4	Female	56-60	TB-DM	Metformin + other	10.21	8.78	11.4	10.95	12.49	13.43	12.14	10.3	11.85	7.64	7.64	11.63	13.67	7.64	9.4	12.52	12.59	14.46	11.85	12.5	12.89	11.79	10.81	12.01	7.64	14.36	11.06	13.78	10.14	15.37	9.58	10.43	12.12	12.36	10.89	12.26	9.93	8.98	13.12	11.69	7.64	13.37	7.64	13.36
SUN171	Month 4	Male	51-55	TB-preDM	N/A	9.31	8.76	10.87	10.13	11.07	11.72	11.38	9.22	12.17	7.64	7.64	11	13.31	11.62	8.5	11.78	12.06	13.58	11.64	11.05	12.38	12.81	9.22	11.27	7.64	12.83	11.39	13.8	8.35	13.69	8.94	9.92	7.64	10.86	9.73	12.2	9.34	7.98	13.43	10.88	11.15	12.96	12.11	11.91
SUN172	Month 4	Male	41-45	TB-DM	Metformin	10.35	8.82	11.59	10.63	12.32	13.44	12.1	7.64	11.78	7.64	7.64	11.16	12.7	7.64	9.67	12.54	12.96	15.21	11.83	12.32	12.54	12.18	10.66	12.17	7.64	14.26	11.06	14.09	10.2	15.56	10.16	10.17	7.64	12.6	10.18	12.62	10.2	9.11	13.72	12.79	11.58	7.64	11.87	12.29
SUN48	Month 4	Male	41-45	TBrel-IH	N/A	11.07	8.67	10.7	11.4	12.52	12.34	12.27	11.16	11.72	7.64	7.64	11.34	12.88	7.64	9.2	12.7	12.77	15.19	12.26	12.41	12.87	11.52	11.13	7.64	7.64	13.52	10.66	13.88	9.53	14.65	10.47	10.16	7.64	11.88	9.99	12.73	9.9	9.12	13.26	12.54	11.41	12.96	13.49	12.87
SUN49	Month 4	Male	36-40	TBrel-IH	N/A	10.67	9.18	10.48	11.49	12.24	12.54	12.07	7.64	11.88	7.64	7.64	11.53	13.06	7.64	9.47	12.63	12.66	14.84	12.32	12	13.17	11.51	10.49	7.64	7.64	13.63	10.77	14.29	10.16	14.86	10.11	10.26	7.64	12.04	10.36	12.43	9.76	8.79	12.88	12.54	10.94	13.08	12.46	13.9
SUN50	Month 4	Female	21-25	TBrel-IH	N/A	10.52	8.51	10.82	11.1	12.43	12.41	12.13	10.84	11.68	7.64	7.64	11.34	12.96	11.9	9.14	12.45	12.67	14.89	12.12	12.06	12.37	11.97	10.69	7.64	7.64	13.3	11.17	13.22	9.6	14.49	10.11	10.35	7.64	11.76	10.35	12.6	9.78	8.79	12.99	11.96	11.44	13.46	13.36	13.45
SUN51	Month 4	Male	31-35	TB-DM	None	10.36	9.19	11.15	11.11	12.35	12.19	12.06	7.64	11.6	7.64	7.64	10.86	12.92	11.66	9.19	12.51	12.6	14.44	11.57	12.17	12.3	12.88	10.21	7.64	7.64	13.32	11.21	13.62	9.04	14.49	10.05	10.44	7.64	11.64	10.4	12.53	9.68	8.58	13.97	11.72	12.38	13.84	14.02	12.98
SUN52	Month 4	Male	51-55	TBrel-IH	N/A	10.66	8.05	10.64	10.94	12.33	12.28	12.14	10.76	11.17	7.64	7.64	10.97	13.26	7.64	8.95	12.54	12.65	7.64	11.22	12.06	12.62	12.4	10.35	7.64	7.64	13.33	10.15	14.02	9.65	14.71	10.16	10.06	7.64	11.49	10.33	12.68	9.9	9.61	13.26	11.52	10.54	12.86	13.05	12.57
SUN54	Month 4	Male	56-60	TB-preDM	N/A	10.01	8.92	10.37	10.33	11.83	11.71	11.69	9.95	11.29	7.64	7.64	10.52	13.09	12.34	8.27	12.1	14.05	14.14	11.05	11.64	12.26	12.35	10.21	11.67	7.64	12.6	10.03	13.09	9.1	13.94	9.63	10.28	7.64	11.25	10.05	12.15	9.85	7.64	13.57	11.26	9.91	12.73	11.06	13
SUN55	Month 4	Male	41-45	TB-preDM	N/A	10.63	9.32	11.07	10.62	12.35	12.42	12.29	10.66	11.69	7.64	7.64	11.84	13.27	13.13	8.72	12.34	14.59	7.64	11.58	12.29	12.79	11.93	11.04	7.64	7.64	13.24	11.26	13.77	10.07	14.7	9.97	10.45	7.64	12.09	10.39	12.61	9.95	7.64	13.72	12.19	11.95	13.62	13.92	14.2
SUN56	Month 4	Male	56-60	TB-preDM	N/A	9.97	8.92	11.03	10.42	12.37	11.89	11.42	10.29	11.62	7.64	7.64	11.3	13.3	12.25	8.63	12.25	13.79	14.29	11.63	12.45	12.49	12.61	10.2	11.41	7.64	12.75	11.14	13.91	8.97	14.2	9.45	9.97	7.64	11.46	9.55	12.18	9.92	8.73	13.93	12.03	10.34	12.99	12.1	14
SUN58	Month 4	Male	21-25	TB-preDM	N/A	10.04	9.16	10.48	10.99	12.39	12.06	11.86	10.37	11.23	7.64	7.64	10.7	12.43	12.64	8.48	12.3	13.84	14.5	11.83	12.58	12.34	11.97	10.36	7.64	7.64	12.64	10.58	13.12	9.05	14.34	9.25	10.41	7.64	11.64	9.89	12.3	9.79	7.64	13.48	12.13	7.64	12.38	10.05	12.81
SUN59	Month 4	Female	41-45	TB-DM	Metformin + other	10.5	8.68	10.3	10.85	12.19	12.52	12.01	10.76	11.36	7.64	7.64	11.34	13.52	13.06	8.86	12.39	14.2	15.03	12.23	12.59	13.31	11.31	10.91	7.64	7.64	13.21	10.91	14.02	10.08	14.46	10.35	10.45	7.64	12.09	10.2	12.61	9.97	7.64	13.49	12.31	11.4	13.55	13.01	13.49
SUN60	Month 4	Female	41-45	TBrel-IH	N/A	10.33	9.16	10.09	10.55	12.25	12.69	11.83	7.64	12.03	7.64	7.64	10.87	12.94	16.35	8.56	12.4	14.16	14.84	12.03	12.32	12.77	12.25	10.53	7.64	7.64	13.25	11.28	13.52	10.24	13.91	9.8	10.5	12.9	13.29	9.94	12.5	10.03	8.62	14.33	12.56	11.39	13.99	14.61	12.56
SUN62	Month 4	Male	21-25	TB-preDM	N/A	10.34	8.9	10.82	10.72	12.36	12.28	11.86	10.41	11.44	7.64	7.64	10.84	12.86	12.69	8.74	12.4	14.15	14.65	11.31	12.14	12.44	12.33	10.4	11.83	7.64	12.86	11.15	13.52	9.41	14.07	9.5	10.65	11.97	11.82	10.05	12.31	9.8	8.84	13.96	11.68	11.42	13.59	13.62	13.67
SUN63	Month 4	Male	41-45	TB-preDM	N/A	10.34	9.3	10.75	10.66	12	11.83	11.61	10.45	11.88	7.64	7.64	11.49	13.11	12.05	8.73	12.22	13.97	14.68	11.88	12.59	12.73	12.37	10.4	7.64	7.64	12.76	11.42	14.29	8.92	13.64	9.9	10.39	7.64	11.34	9.76	12.34	9.93	8.37	13.99	12.41	12.01	13.81	13.52	13.76
SUN64	Month 4	Male	51-55	TB-preDM	N/A	10.16	8.89	9.92	10.88	12.24	12.35	12.28	10.74	11.56	7.64	7.64	11.5	13.14	12.86	9.32	12.63	12.94	15.12	12.45	12.54	12.8	10.09	10.66	12.2	7.64	13.12	10.19	14.09	9.76	14.54	10.62	9.87	7.64	12.02	9.94	12.7	10.2	8.82	10.38	12.59	10.57	12.98	11.92	12.67
SUN68	Month 4	Female	26-30	TB-DM	Insulin	10.17	8.86	10.91	10.78	12.18	12.06	11.94	10.47	11.48	7.64	7.64	11.6	13.73	12.36	8.57	12.22	12.63	14.54	11.91	11.93	12.7	12.11	10.28	11.26	7.64	12.79	10.92	13.78	9.47	13.98	9.72	10.23	11.86	11.51	9.99	12.39	9.74	8.67	13.32	12.14	11.33	13.59	14.26	13.83
SUN69	Month 4	Female	61-65	TBrel-IH	N/A	9.81	8.52	10.76	10.57	12.42	12.16	11.94	10.27	11.25	7.64	7.64	11.14	12.83	12.23	9.38	12.5	12.66	14.66	11.53	12.19	12.59	11.71	10.15	11.98	7.64	12.98	10.86	14.18	9.53	14.15	10.16	10.04	7.64	11.77	10.19	12.52	9.56	8.14	13.71	12.35	11.28	13.39	12.79	12.5
SUN71	Month 4	Female	46-50	TB-DM	Metformin	9.14	8.82	11.15	10.27	12.6	12.74	12.02	7.64	11.25	7.64	7.64	10.04	12.62	12.72	8.74	12.39	12.56	14.42	11.7	12.12	12.38	11.67	9.87	11.73	7.64	13.48	11.37	14.38	10.04	14.86	8.99	9.93	7.64	12.26	10.08	12.74	9.67	8.3	13.81	11.92	12.51	14.67	13.35	11.57
SUN74	Month 4	Male	31-35	TB-preDM	N/A	10.86	9.14	11.26	10.43	12.1	12.69	11.66	11.79	11.6	7.64	7.64	10.85	11.78	12.62	8.16	12.09	13.11	15.87	11.69	12.65	13.33	11.82	11.52	7.64	7.64	13.49	10.91	14.38	10.03	14.8	10.88	10.43	12.46	12.18	9.94	12.23	10.25	9.39	13.67	13.46	10.6	13.87	12.64	12.23
SUN92	Month 4	Male	46-50	TB-preDM	N/A	10.26	9.12	10.97	10.01	11.86	12.01	11.38	10.54	11.89	7.64	7.64	10.88	12.88	7.64	8.56	11.95	12.55	14.38	11.24	12.39	12.43	12.36	9.94	11.59	7.64	13.04	11.62	14.26	9.46	14.28	9.7	10.23	7.64	11.63	10.15	12.01	9.84	8.51	13.93	11.59	12.08	14.05	13.5	12.74
SUN93	Month 4	Male	26-30	TB-preDM	N/A	9.93	9.5	10.65	9.91	11.93	11.95	11.4	7.64	11.62	7.64	7.64	10.94	13.08	7.64	8.4	11.79	12.51	14.33	11.16	12.47	12.57	12.14	10.2	11.42	7.64	12.79	10.95	13.62	9.51	14.17	9.44	10.3	7.64	11.39	9.67	11.75	9.59	8.35	13.78	11.87	10.62	12.83	11.46	12.86
SUN99	Month 4	Female	21-25	TB-only	N/A	10.4	9.3	10.86	9.97	12.01	12.32	11.45	11.01	11.6	7.64	7.64	10.14	11.35	12.01	8.41	12	12.96	15.26	11.1	11.57	12.29	11.95	10.7	11.7	7.64	13.15	10.35	13.53	9.79	14.49	10.25	10.29	7.64	11.87	10.01	11.97	10.04	9.34	13.84	10.78	7.64	13.54	12.53	11.39
SUN100	Month 6	Male	36-40	TB-preDM	N/A	9.35	8.67	11.38	10.23	12.24	12.55	11.71	10.07	11.31	7.64	7.64	10.74	13.04	7.64	8.54	12.2	12.69	14.36	11.37	12.21	12.57	11.81	9.64	11.75	7.64	13.37	11.2	14.19	9.83	14.68	9.3	9.96	7.64	12.1	10.45	12.2	9.8	8.46	13.85	11.94	10.88	13.5	11.26	11.83
SUN103	Month 6	Female	46-50	TB-only	N/A	9.7	8.6	11.71	7.64	12.27	13.96	12.28	10.35	11.32	7.64	7.64	11.5	13.76	7.64	8.8	12.47	12.66	14.55	11.49	12.59	13.08	9.83	10.12	12.08	7.64	14.56	11.12	13.84	11.25	16.2	10.16	9.55	7.64	13.4	10.99	12.84	10.05	8.73	13.49	12.42	12.68	15.26	13.43	13.8
SUN104	Month 6	Male	46-50	TBrel-IH	N/A	9.85	8.34	10.08	7.64	11.58	11.61	11.57	9.65	11.26	7.64	7.64	11.33	13.37	7.64	8.5	11.8	11.57	13.85	10.91	11.57	12.26	12.26	9.56	10.84	7.64	13.24	10.57	13.21	8.84	13.41	9.38	9.97	7.64	11.25	10.06	11.9	9.29	8.6	13.98	10.93	11.04	13.63	11.75	14.09
SUN105	Month 6	Female	31-35	TBrel-IH	N/A	10.03	9.3	10.92	10.85	11.88	12.39	11.83	10.49	11.87	7.64	7.64	11.18	12.88	7.64	8.57	12.24	12.64	14.92	12.11	12.52	12.58	12.39	10.4	11.82	7.64	13.75	11.31	13.55	9.9	14.2	9.99	10.37	7.64	12.08	10.69	12.4	9.87	8.73	13.7	12.04	11.96	14.18	12.95	12.83
SUN108	Month 6	Male	26-30	TBrel-IH	N/A	8.8	7.93	10.82	10.53	11.96	11.54	11.39	9.11	11.56	7.64	7.64	11.28	13.53	7.64	7.93	11.82	11.59	13.51	11.88	12.25	12.76	12.47	8.71	11.37	7.64	12.58	11.23	13.65	8.86	12.91	8.81	9.55	7.64	11.2	9.92	12.04	9.13	7.64	13.35	11.37	12.38	13.89	14.15	13.92
SUN109	Month 6	Male	21-25	TBrel-IH	N/A	10.7	9.41	11.21	10.57	12.73	12.9	11.88	7.64	11.78	7.64	7.64	11.77	13.22	7.64	9.03	12.37	13.19	15.69	12.02	12.46	13.32	11.73	11.34	11.93	7.64	14.22	10.63	13.51	10.47	14.86	10.66	10.31	7.64	12.59	10.66	12.36	10.27	9.27	13.77	12.91	12.22	7.64	13.69	13.85
SUN110	Month 6	Female	46-50	TB-preDM	N/A	10.02	8.7	10.82	10.77	12.65	12.66	11.86	10.55	11.31	7.64	7.64	10.83	12.74	7.64	8.73	12.19	12.79	14.91	11.85	12.19	12.24	11.35	10.52	7.64	7.64	13.72	10.67	13.87	10.25	14.34	10.21	9.48	7.64	12.23	10.62	12.04	10.1	8.96	13.42	12.54	11.26	13.44	11.93	11.26
SUN111	Month 6	Male	51-55	TB-preDM	N/A	9.42	9.33	10.51	10.6	12.11	11.52	11.35	7.64	11.62	7.64	7.64	10.58	12.83	7.64	8.51	11.99	12.45	14.1	11.48	12.35	12.41	12.41	10.2	7.64	7.64	12.62	10.27	13.51	9.24	13.38	9.48	10.08	7.64	11.07	9.94	11.59	9.5	8.38	13.64	12.14	10.55	12.6	11.54	12.45
SUN112	Month 6	Male	56-60	TB-DM	Metformin + other	9.88	9.27	10.91	10.29	12.52	12.33	11.89	10.63	7.64	7.64	7.64	11.28	13.21	7.64	8.95	12.49	12.78	14.7	11.15	12.93	12.55	11.96	10.61	7.64	7.64	13.59	10.77	13.1	9.55	14.34	9.91	10.42	7.64	11.88	10.97	12.39	10.05	9.2	12.99	11.94	7.64	7.64	11.04	13.13
SUN113	Month 6	Male	26-30	TBrel-IH	N/A	9.79	8.55	10.37	10.62	12.22	12.17	11.94	10.33	11.59	7.64	7.64	11.18	13.2	7.64	8.52	12.17	12.86	14.73	11.98	11.84	12.28	11.96	10.39	7.64	7.64	13.46	10.47	13.75	9.54	14.32	10.57	9.71	7.64	11.73	10.25	12.12	9.93	8.33	12.93	12.14	7.64	7.64	11.68	13.2
SUN114	Month 6	Male	26-30	TBrel-IH	N/A	9.99	8.89	11.05	10.33	11.98	10.92	11.23	10.51	11.6	7.64	7.64	11.4	12.93	7.64	8.63	11.96	12.58	14.5	11.39	12.15	12.04	12.73	10.22	7.64	7.64	12.16	10.95	13.72	8.44	12.03	9.49	10.26	7.64	10.72	10.04	11.78	9.69	8.19	13.75	11.86	11.32	13.07	13.17	13.44
SUN115	Month 6	Male	31-35	TBrel-IH	N/A	10.01	8.79	11.06	9.85	11.79	11.71	11.24	9.92	11.38	7.64	7.64	11.29	13.15	7.64	8.23	11.86	11.81	14.03	11.36	11.81	12.31	12.12	9.88	7.64	7.64	12.82	10.49	13.62	9.35	13.31	9.3	10.29	7.64	11.25	9.45	11.63	9.5	8.11	13.86	11.28	10.87	13.03	11.67	12.36
SUN116	Month 6	Male	36-40	TBrel-IH	N/A	10.04	9.07	10.61	10.28	12.1	12.05	11.48	10.61	11.39	7.64	7.64	11.28	12.84	7.64	8.6	12.3	12.59	14.67	11.24	12.3	12.47	12.41	10.62	11.73	7.64	13.31	10.91	13.32	9.23	14.03	10.02	10.25	7.64	11.64	10.33	12.19	9.83	9	13.81	12.1	10.94	13.49	11.58	13.92
SUN117	Month 6	Male	21-25	TB-only	N/A	9.72	8.71	10.38	10.54	11.57	11.65	11.22	10.18	11.87	7.64	7.64	11.68	13.99	7.64	7.99	11.76	12.52	14.25	11.89	12.02	12.88	12.2	9.92	10.5	7.64	12.91	10.8	13.87	8.86	13.57	10.12	10.12	7.64	11.14	9.81	12.02	9.51	8.53	13.04	11.57	10.6	13.37	12.55	15.1
SUN118	Month 6	Female	46-50	TBrel-IH	N/A	10.34	9	10.52	10.35	11.91	11.82	11.36	10.5	11.8	7.64	7.64	11.08	13	7.64	8.19	11.97	12.61	14.82	12.02	12.4	12.71	12.71	10.41	11.6	7.64	13.05	10.98	13.69	9.26	14.02	10.02	10.35	7.64	11.37	9.64	11.86	9.75	8.75	13.49	12.14	11.11	13.36	12.66	12.31
SUN119	Month 6	Female	26-30	TBrel-IH	N/A	9.99	8.67	10.65	7.64	12.08	12.4	11.92	10.04	11.6	7.64	7.64	11.38	13.74	9.6	8.94	12.16	13.91	7.64	11.89	12.19	12.98	11.28	10.09	7.64	7.64	13.78	11.35	13.14	9.8	14.57	9.95	10.07	7.64	11.91	10.31	12.48	9.87	8.59	13.58	11.45	12.06	14.18	12.25	14.17
SUN120	Month 6	Male	36-40	TBrel-IH	N/A	9.85	8.03	10.05	9.89	11.43	11.8	11.52	9.92	12.01	7.64	7.64	12.54	14.07	9.29	8.72	11.82	13.55	13.92	11.95	12.51	12.47	12.19	9.96	11.4	7.64	12.99	11.21	13.57	9.13	13.9	9.69	9.96	7.64	11.25	9.52	11.87	9.52	8.67	13.61	11.74	11.42	13.68	12.2	14.79
SUN121	Month 6	Female	51-55	TBrel-IH	N/A	10.57	9.46	10.91	10.06	12.05	12.4	11.94	7.64	11.27	7.64	7.64	11.45	13.81	7.64	9.24	12.39	14.08	14.54	11.56	12.36	12.25	11.47	10.51	12.05	7.64	13.66	10.97	12.88	9.8	14.5	9.8	10.41	7.64	11.99	10.49	12.41	9.88	9.12	13.71	11.81	11.21	13.89	11.88	15.4
SUN122	Month 6	Female	21-25	TBrel-IH	N/A	9.4	8.44	10.8	10.41	12.15	11.32	11.45	7.64	11.58	7.64	7.64	11.7	13.32	8.74	8.48	12.04	13.51	13.96	11.97	12.61	12.47	12.63	10	11.25	7.64	12.41	11.13	13.29	8.65	13.48	8.98	9.68	7.64	10.89	9.64	11.99	9.58	8.4	13.78	11.6	11.23	13.28	12.7	13.32
SUN123	Month 6	Male	26-30	TBrel-IH	N/A	10.05	9.19	10.96	10.19	12.21	11.94	11.43	10.05	11.34	7.64	7.64	10.44	12.73	7.64	8.52	11.98	14.03	14.25	11.98	12.3	12.42	12.42	10.23	11.41	7.64	13.19	10.49	13.13	9.09	14.06	8.94	10.17	7.64	11.37	9.94	11.9	9.83	8.33	13.38	12.02	10.51	7.64	10.88	12.56
SUN124	Month 6	Female	51-55	TB-DM	None	10.6	8.71	10.73	10.14	12.1	12.37	11.95	10.44	11.29	7.64	7.64	11.3	13.49	9.31	9.2	12.3	13.71	14.55	11.81	12.49	12.36	11.46	10.46	11.73	7.64	13.53	11.29	13.19	9.39	14.79	9.38	10.31	7.64	11.74	10.57	12.41	9.99	9.35	12.99	12.09	11.44	7.64	11.64	12.72
SUN125	Month 6	Female	41-45	TB-DM	Metformin + other	10.42	9.38	11.05	10.73	12.28	12.17	12.23	7.64	11.32	7.64	7.64	11.08	13.39	9.26	9.4	12.24	14.15	14.73	12.01	12.78	12.67	11.23	10.55	12.2	7.64	13.24	11.38	13.42	9.71	14.21	9.66	10.59	7.64	11.71	10.62	12.57	10.11	9.28	13.67	12.86	12.17	13.91	13.94	13.33
SUN126	Month 6	Male	46-50	TB-DM	Metformin	10.72	9.46	10.45	10.5	12.25	12.14	12.17	10.84	11.65	7.64	7.64	11.1	13.3	7.64	9.24	12.33	14.04	14.83	11.44	12.26	12.61	11.43	10.68	11.96	7.64	13.05	11.23	13.37	9.68	14.28	9.79	10.64	7.64	11.67	10.58	12.41	9.93	9.03	13.78	11.91	10.86	13.03	11.02	13.29
SUN127	Month 6	Male	51-55	TBrel-IH	N/A	10.43	9.69	10.75	7.64	12.25	12.59	11.89	10.53	11.22	7.64	7.64	11.15	13.25	9.94	9.11	12.29	13.01	14.57	11.08	12.03	12.85	11.8	10.43	12.03	7.64	13.54	10.99	13.36	10.06	14.68	9.94	10.35	7.64	12.09	10.65	12.51	10.11	9.06	14.22	11.65	11.41	13.86	11.57	14.15
SUN128	Month 6	Male	41-45	TB-preDM	N/A	10.4	9.26	11.29	10.68	12.41	12.31	11.79	10.27	11.67	7.64	8.42	11.64	13.69	9.62	8.7	12.18	13.73	14.51	11.99	12.52	13.18	12.3	10.53	7.64	7.64	13.49	10.9	13.5	9.92	14.45	9.56	10.62	7.64	11.78	10.06	12.34	10.01	8.36	13.79	12.05	11.44	13.22	12.22	14.16
SUN131	Month 6	Male	46-50	TB-only	N/A	10	8.61	11.36	10.11	11.68	12.25	11.61	10.16	12.12	7.64	7.64	11.57	13.09	9.56	8.74	12.04	12.5	14.1	11.02	11.92	11.74	12.57	10.15	11.3	7.64	13.58	11.33	13.93	9.6	14.35	9.13	10.15	7.64	11.73	10.16	11.99	9.68	8.97	13.73	11.24	10.46	12.81	7.64	13
SUN132	Month 6	Male	56-60	TB-only	N/A	10.53	8.6	10.36	7.64	12	13.02	11.98	10.65	7.64	7.64	7.93	11.87	14.1	10.23	8.81	12.24	12.51	14.47	11.42	12.11	12.47	11.08	10.41	11.89	7.64	14.19	10.34	13.32	10.16	15.53	9.68	10.24	12.89	12.39	10.72	12.32	9.57	9.1	13.04	11.55	11.42	7.64	11.39	14.73
SUN133	Month 6	Male	46-50	TB-preDM	N/A	10.26	8.89	10.2	10.42	11.84	12.69	11.78	10.58	11.34	7.64	7.64	10.66	12.74	12.57	8.94	12.22	12.53	14.45	11.23	12.07	12.12	10.91	10.73	11.69	7.64	13.63	10.98	12.62	9.4	14.64	9.25	10.33	7.64	11.95	10.39	12.26	9.9	8.94	13.34	11.74	7.64	7.64	7.64	13.38
SUN135	Month 6	Female	41-45	TB-DM	Metformin + other	9.28	8.16	11.57	10.28	12.33	14.2	12.38	7.64	7.64	7.64	7.64	10.88	13.61	14.22	9.24	12.57	12.58	14.3	11.39	12.3	12.77	10.18	9.65	12.29	7.64	15.1	11.21	13.3	10.99	16.03	9.51	9.75	7.64	13.28	11.05	12.78	9.89	8.18	13.44	11.82	12.17	14.66	7.64	12.12
SUN136	Month 6	Female	46-50	TBrel-IH	N/A	9.85	8.69	11.02	10.31	11.73	12.35	11.38	10.03	11.84	7.64	7.64	11.36	12.81	7.64	8.67	11.98	11.97	14.21	11.88	12.13	12.35	12.38	9.79	7.64	7.64	13.39	11.19	13.1	9.33	14.33	9.16	10.17	11.34	11.56	9.71	11.99	9.66	8.39	14.18	11.43	12.31	14.24	13.9	13.39
SUN137	Month 6	Female	51-55	TB-preDM	N/A	10.74	9.54	11.33	7.64	11.59	13.5	11.96	10.7	12.2	7.64	7.64	11.25	12.89	7.64	9.15	12.22	12.68	14.74	11.1	12.08	12.87	12.13	10.51	7.64	7.64	14.19	11.62	13.91	10.3	15.59	10.34	10.75	7.64	12.56	10.28	12.73	9.96	9.29	15.24	11.99	14.81	16.19	16.1	13.75
SUN138	Month 6	Female	66-70	TB-preDM	N/A	10.16	9.29	10.95	10.19	11.76	12.97	11.49	10.23	11.55	7.64	8.49	11.7	13.27	7.64	8.69	12.01	12.47	14.23	11.3	12.49	12.49	12.48	10.21	11.47	7.64	14	10.74	13.43	9.78	15.06	9.53	10.29	7.64	12.22	9.86	11.78	9.71	8.73	13.69	11.41	7.64	7.64	7.64	13.55
SUN140	Month 6	Male	41-45	TB-preDM	N/A	9.25	8.77	10.45	10.1	11.65	12.08	11.34	9.25	11.7	7.64	7.64	11.64	14.15	7.64	8.65	11.75	11.93	13.58	11.49	12.17	12.34	12.06	9.61	10.64	7.64	13.03	10.74	13.32	9.4	14.09	8.38	9.88	11.05	11.27	9.5	11.67	9.15	8.25	13.81	11.63	10.37	13.13	11.41	14.81
SUN141	Month 6	Female	31-35	TB-only	N/A	9.07	7.64	11.79	7.64	12.3	13.9	12.09	9.31	11.63	7.64	7.64	10.66	13.49	7.64	9.26	12.48	12.14	13.64	11.25	12.24	11.71	11.73	8.88	12.12	7.64	14.6	11.47	13.96	10.61	16.02	9.4	8.66	7.64	12.9	11.1	12.7	9.43	8.43	14	11.3	11.86	14.54	11.84	12.53
SUN143	Month 6	Female	46-50	TB-preDM	N/A	9.96	9.4	11.07	10.39	12.04	12.87	11.41	10.03	11.4	7.64	7.64	10.75	13.63	12.42	8.54	12.02	12.4	14.2	11.86	12.27	12.15	11.77	9.99	11.08	7.64	13.72	11.02	13.33	9.66	14.89	9.44	10.43	7.64	11.96	9.82	11.97	9.55	8.51	13.47	12.17	10.97	7.64	10.69	14.39
SUN144	Month 6	Female	46-50	TB-DM	None	10.33	8.83	10.86	10.43	11.59	13.38	11.89	10.48	11.46	7.64	7.64	11.53	13.43	7.64	8.82	12.3	12.53	14.57	11.42	11.98	12.52	11.97	10.47	7.64	7.64	14.39	11.28	13.32	9.9	15.46	9.59	10.31	12.3	12.41	10.61	12.39	9.68	8.74	14.19	11.87	11.51	14.21	11.46	14.19
SUN145	Month 6	Female	41-45	TB-preDM	N/A	10.48	9.43	10.81	9.6	12.12	12.73	11.77	10.69	11.31	7.64	7.64	10.95	12.95	7.64	8.66	12.14	12.68	14.64	11.19	11.52	12.7	11.51	10.69	11.46	7.64	13.66	11.01	13.2	9.21	14.64	9.85	10.37	7.64	11.87	10.22	12.26	9.84	8.85	13.88	11.66	11.44	13.51	11.46	12.11
SUN146	Month 6	Male	51-55	TB-only	N/A	10.05	8.92	11.2	10.51	11.88	12.8	11.65	10.23	11.92	7.64	7.64	11.64	13.7	7.64	8.62	12.1	12.5	14.22	12.22	12.51	13.08	12.08	10.15	11.39	7.64	13.65	10.98	13.81	9.6	14.71	9.52	10.2	7.64	11.99	10.16	12.04	10.03	8.51	13.86	12.6	11.02	13.26	10.96	14.3
SUN149	Month 6	Male	36-40	TB-DM	Insulin	10.25	8.73	10.78	10.03	11.99	13.05	11.64	10.41	11.37	7.64	8.37	11.07	13.22	7.64	8.43	12.16	12.54	14.53	11.65	12.21	12.34	12.02	10.24	11.52	7.64	14.11	10.83	12.77	9.99	14.97	9.89	10.22	7.64	12.16	10.39	12.59	9.81	9.12	13.68	12	11.93	14.58	13.46	13.89
SUN150	Month 6	Male	36-40	TB-preDM	N/A	10.16	8.96	10.82	10.27	11.97	12.8	11.49	10.36	11.7	7.64	7.64	11.56	13.23	7.64	8.41	11.91	12.58	14.4	11.84	12.09	12.43	11.94	10.24	11.26	7.64	13.7	10.63	13.1	9.53	14.81	9.66	10.26	11.67	11.92	9.95	11.94	9.84	8.73	13.33	11.96	7.64	7.64	7.64	13.99
SUN151	Month 6	Male	51-55	TB-only	N/A	9.45	8.2	10.37	10.13	11.48	11.89	11.45	9.81	11.91	7.64	7.64	10.9	13.43	7.64	7.69	11.73	11.83	13.84	11.61	12.19	12.03	12.47	9.88	11.33	7.64	12.9	11.2	13.31	8.46	13.72	9.16	10.09	7.64	10.96	9.5	11.55	9.57	8.25	13.4	11.73	10.37	12.86	11.32	13.16
SUN152	Month 6	Male	51-55	TB-only	N/A	10.03	8.62	10.64	7.64	12.06	12.6	11.73	10.24	11.14	7.64	7.64	11.04	13.62	7.64	8.42	11.97	12.33	7.64	11.29	11.77	12.5	12.43	9.99	11.53	7.64	13.68	10.42	13.51	9.21	14.48	9.82	10.48	7.64	11.7	10.09	12.06	9.59	8.54	13.57	11.49	7.64	13.45	7.64	14.19
SUN158	Month 6	Male	46-50	TB-only	N/A	10.25	9.22	11.05	7.64	11.59	12.46	11.43	10.48	11.55	7.64	7.64	11.51	13.02	7.64	8.63	11.92	12.67	14.3	10.8	11.79	12.38	12.44	10.15	11.26	7.64	13.41	10.81	13.32	9.08	14.59	9.43	10.34	7.64	11.59	9.97	11.94	9.8	8.88	13.81	11.47	10.59	13.04	10.32	13.46
SUN160	Month 6	Male	36-40	TBrel-IH	N/A	10.35	9.44	10.95	9.91	11.92	12.59	11.64	7.64	11.68	7.64	7.64	11.4	13.27	7.64	8.89	12.03	12.66	14.51	11.62	12.17	12.82	11.92	10.04	11.31	7.64	13.57	11.05	13.9	9.67	14.57	9.79	10.12	7.64	11.88	9.9	12.31	9.95	8.63	14.07	11.53	11.89	13.91	13.79	14.49
SUN161	Month 6	Male	46-50	TBrel-IH	N/A	10.05	9.13	11.25	10.13	12.1	13.83	11.54	10.07	11.01	7.64	7.64	11.16	13.2	7.64	8.31	11.97	12.4	14.19	11.12	12.2	11.94	12.2	10.14	11.56	7.64	14.65	10.53	12.94	10.63	15.65	9.29	10.09	7.64	13.04	10.15	11.93	9.59	8.65	13.76	11.48	7.64	7.64	7.64	13.34
SUN163	Month 6	Male	51-55	TB-preDM	N/A	10.47	9.08	10.91	9.82	11.73	12.17	11.64	10.56	11.27	7.64	7.64	11.02	13.18	7.64	8.79	11.93	12.75	14.64	10.84	12.3	12.45	12.83	10.45	11.49	7.64	13.38	10.52	13.57	8.39	14.27	9.81	10.23	7.64	11.05	10.03	11.91	9.87	9.15	13.2	11.82	10.34	13.05	11.08	13.71
SUN164	Month 6	Male	46-50	TB-preDM	N/A	10.36	9.19	10.82	10.44	11.95	12.73	11.74	10.56	11.87	7.64	7.64	11.19	13.41	7.64	8.41	12.15	12.8	14.7	11.94	12.37	12.66	11.66	10.72	11.53	7.64	13.75	10.82	13.72	9.07	14.86	9.84	10.41	7.64	11.73	10.36	12.12	9.96	8.81	13.18	12.05	10.36	13.34	11.67	13.97
SUN165	Month 6	Male	56-60	TB-DM	Insulin + Metformin	10.45	9.26	11.24	9.99	12	13.42	11.96	10.65	11.13	7.64	7.64	12.33	14.13	10.74	9.04	12.26	12.7	14.72	11.87	12.11	13.63	10.99	10.56	7.64	7.64	14.37	10.59	14.21	10.27	15.48	9.96	10.41	7.64	12.53	10.61	12.48	10.15	9.05	12.81	11.87	7.64	7.64	11.45	14.99
SUN166	Month 6	Male	51-55	TB-only	N/A	11.76	9.24	11.9	7.64	12.27	14.39	12.37	12.36	7.64	7.64	7.64	11.11	10.81	11.62	9.56	12.45	13.3	16.37	10.85	12.41	13.29	10.33	12.1	12.32	7.64	15.18	10.42	13.83	11.33	16.38	11.89	10.1	7.64	13.46	11.15	12.79	10.42	11.48	13.12	12.87	7.64	7.64	7.64	13.06
SUN167	Month 6	Male	51-55	TBrel-IH	N/A	10.68	9.13	11.22	7.64	12.36	13.21	11.94	10.73	7.64	7.64	7.64	11.35	13.49	10.37	8.29	12.33	12.76	14.95	11.63	12.28	13.18	11.62	10.7	11.46	7.64	14.08	10.17	13.78	9.57	15.09	10.61	10.57	7.64	12.19	10.86	12.63	10.14	9.12	12.97	11.8	7.64	7.64	7.64	14.21
SUN169	Month 6	Female	51-55	TB-preDM	N/A	10.65	8.9	10.64	10.39	11.96	12.33	12.17	11.52	11.53	7.64	7.64	11.33	12.91	11.96	9.35	12.48	13.28	15.87	11.58	12.52	12.88	11.23	11.58	12.63	7.64	13.36	10.92	14.03	8.89	14.06	10.99	10.47	7.64	11.73	11.01	12.6	10.45	9.56	13.81	12.87	12.48	13.82	13.65	12.8
SUN170	Month 6	Female	56-60	TB-DM	Metformin + other	10.61	8.61	11.52	10.71	12.77	13.91	12.13	10.51	11.5	7.64	11.35	11.72	13.77	13.64	9.21	12.65	12.66	7.64	11.49	12.37	12.88	12.04	10.72	7.64	7.64	14.71	10.91	14.16	10.43	15.82	9.87	10.46	7.64	12.71	11.14	12.78	9.87	9.56	13.07	11.67	11.65	7.64	12.56	13.25
SUN171	Month 6	Male	51-55	TB-preDM	N/A	9.76	9.19	10.59	10.55	11.11	12.24	11.36	9.86	11.86	7.64	7.64	11.16	13.2	12.1	8.6	11.74	12.17	13.81	11.8	11.71	12.71	12.47	9.7	11.25	7.64	13.42	10.83	13.45	8.92	14.11	9.05	10.12	7.64	11.39	9.13	11.68	9.45	8.6	13.22	11.96	10.48	13.19	10.93	11.99
SUN172	Month 6	Male	41-45	TB-DM	Metformin	10.66	9.7	11.83	10.77	12.38	13.57	12.08	10.91	11.63	7.64	7.64	11.32	13.04	7.64	9.77	12.47	12.83	14.97	11.61	12.28	12.85	12.32	10.77	12.16	7.64	14.27	11.11	13.49	10.77	15.6	10.13	10.71	7.64	12.76	10.83	12.57	10.4	9.36	13.67	12.28	7.64	13.5	7.64	13.2
SUN48	Month 6	Male	41-45	TBrel-IH	N/A	10.36	8.91	11.15	11.07	12.18	12.49	11.94	10.37	12.29	7.64	7.64	11.57	13.51	12.19	9.54	12.69	12.49	7.64	12.69	12.31	12.95	11.31	10.51	12.07	7.64	13.72	11.25	14.76	8.97	15.11	9.92	9.71	7.64	11.85	10.69	12.43	9.68	8.8	13.36	12.14	11.96	13.53	14.55	12.77
SUN49	Month 6	Male	36-40	TBrel-IH	N/A	10.7	9.34	10.84	11.29	12.33	13.09	12.17	10.98	11.71	7.64	8.2	11.97	13.79	12.9	9.31	12.67	12.77	7.64	12.21	12.37	13.41	11.17	10.79	7.64	7.64	14.15	10.24	13.82	10.69	15.42	9.77	10.51	7.64	12.58	10.1	12.55	9.93	8.93	12.79	12.79	7.64	7.64	11.9	14.75
SUN50	Month 6	Female	21-25	TBrel-IH	N/A	10.42	8.53	10.84	11.07	12.28	12.76	12.06	10.62	11.69	7.64	7.64	11.21	13.11	12.44	9.34	12.59	12.6	7.64	11.82	11.94	12.31	11.27	10.49	7.64	7.64	13.74	11.19	13.07	10.11	14.98	10.04	10.28	7.64	12.2	10.4	12.44	9.96	8.94	13.23	11.74	10.84	13.4	11.7	13.82
SUN51	Month 6	Male	31-35	TB-DM	None	10.33	9.23	10.81	10.95	12.24	12.27	11.94	10.5	11.6	7.64	7.64	10.87	12.75	7.64	9.06	12.52	12.64	14.35	10.83	11.66	11.97	12.62	10.23	12.19	7.64	13.4	11.24	13.22	9.16	14.59	10.04	10.23	7.64	11.53	10.75	12.49	9.84	8.94	13.57	11.44	12.05	13.83	13.28	12.92
SUN52	Month 6	Male	51-55	TBrel-IH	N/A	10.11	8.24	10.9	10.83	12.15	11.84	11.78	10.29	11.66	7.64	7.64	11.17	12.96	7.64	8.61	12.22	12.35	14.2	11.57	11.95	12.23	13.06	9.99	7.64	7.64	13.29	11.16	14.1	8.72	14.26	10.1	9.78	7.64	11.16	10.4	12.4	9.62	8.55	13.26	11.43	11.3	13.35	13.37	12.74
SUN53	Month 6	Male	21-25	TB-only	N/A	10.27	8.57	11.26	11	12.09	11.49	11.76	10.31	12.17	7.64	7.64	11.21	13.13	7.64	8.92	12.38	12.43	7.64	12.32	11.64	12.06	12.9	9.94	7.64	7.64	12.38	11.36	14.08	8.48	13.86	9.43	10.01	7.64	10.88	10.05	12.4	9.75	8.43	14.15	11.93	11.73	13.18	14.27	12.6
SUN54	Month 6	Male	56-60	TB-preDM	N/A	10.27	8.88	10.32	7.64	12.15	12.41	12.09	10.45	11.07	7.64	7.64	10.91	13.57	13.07	8.85	12.32	13.98	14.52	11	11.89	12.58	11.8	10.41	7.64	7.64	13.29	7.64	12.93	10.17	14.58	10.65	10.18	7.64	12.01	10.07	12.45	9.81	8.94	13.65	11.91	7.64	13.51	10.9	14.16
SUN55	Month 6	Male	41-45	TB-preDM	N/A	10.46	8.84	10.61	7.64	12.36	12.52	12	10.36	11.32	7.64	7.64	11.91	13.66	13.29	8.7	12.55	14.32	14.56	11.25	12.29	12.42	11.49	10.71	7.64	7.64	13.32	10.84	13.17	10.11	14.71	9.48	10.45	7.64	12.13	10.47	12.66	9.8	8.92	13.64	12.02	11.47	13.88	13.4	14.79
SUN56	Month 6	Male	56-60	TB-preDM	N/A	9.82	8.95	11.09	10.43	12.14	11.82	11.84	7.64	11.61	7.64	7.64	11.3	13.37	12.27	8.81	12.28	13.83	14.13	11.38	12.16	12.21	12.24	9.9	11.59	7.64	12.55	11.25	13.97	9.25	14.07	9.11	10.2	7.64	11.37	9.8	12.16	9.56	7.64	13.91	11.8	7.64	12.72	11.14	14
SUN58	Month 6	Male	21-25	TB-preDM	N/A	10.27	9.6	10.46	10.73	12.63	12.14	11.96	7.64	11.24	7.64	7.64	10.61	12.36	12.61	8.79	12.43	14.15	14.73	11.67	12.44	12.44	11.88	10.71	12.13	7.64	12.75	10.42	13.36	9.31	14.48	9.76	10.5	7.64	11.77	9.88	12.51	9.89	8.71	13.62	12.37	10.47	12.68	7.64	12.79
SUN59	Month 6	Female	41-45	TB-DM	Metformin + other	10.22	9.27	10.28	10.95	12.03	12.46	12.08	10.41	11.71	7.64	7.64	11.7	14	13.08	9.21	12.45	13.98	14.72	12.35	12.55	13.2	11.46	10.63	7.64	7.64	13.39	10.41	13.66	9.65	14.68	9.92	10.17	7.64	12.07	9.85	12.49	9.96	8.57	13.63	12.52	11.39	13.83	13.05	14.05
SUN60	Month 6	Female	41-45	TBrel-IH	N/A	9.12	8.33	10.31	7.64	12.29	13.04	12.19	9.6	10.84	7.64	7.64	10.88	13.39	13.62	9.18	12.55	12.23	14.06	11.95	12.68	12.34	11.1	9.43	12.13	7.64	13.74	10.41	12.92	10.4	14.9	9.49	9.05	7.64	12.65	10.11	12.61	9.77	8.78	12.91	11.69	11.11	13.5	11.62	12.79
SUN62	Month 6	Male	21-25	TB-preDM	N/A	10.67	9.28	10.88	10.72	12.54	12.6	11.76	10.7	11.22	7.64	7.64	11.15	12.61	12.84	8.31	12.44	14.09	15.03	12.14	12.22	12.74	11.43	10.76	11.84	7.64	13.19	11.22	14.46	9.9	14.7	10.18	10.38	7.64	12.07	10.12	12.54	9.89	8.82	13.62	12.54	11.12	13.14	12.99	12.48
SUN63	Month 6	Male	41-45	TB-preDM	N/A	10.62	8.93	10.44	7.64	12.18	12.58	12.13	10.7	11.36	7.64	7.64	11.23	13.65	12.79	8.86	12.52	14.15	7.64	11.58	12.27	12.62	11.66	10.68	7.64	7.64	13.45	11.17	13.92	9.53	14.48	9.98	10.46	7.64	12.12	10.17	12.4	10.19	9.06	13.25	12.25	11.13	13.27	11.45	13.98
SUN64	Month 6	Male	51-55	TB-preDM	N/A	9.74	8.74	10.24	10.75	12.63	12.3	12.06	9.77	11.43	7.64	7.64	11.8	13.97	12.52	9.28	12.35	13.5	14.05	12.52	12.75	12.9	11.07	9.99	12.34	7.64	13.28	10.66	14	9.65	14.27	9.06	9.98	7.64	11.88	10.12	12.59	9.73	7.64	13.59	12.12	10.33	13.13	11.43	13.21
SUN68	Month 6	Female	26-30	TB-DM	Insulin	10.54	9.04	10.65	10.67	11.95	12.81	11.9	10.69	11.78	7.64	7.64	12.03	13.17	13.01	8.86	12.49	12.72	14.84	11.82	12.16	12.83	11.87	10.64	7.64	7.64	13.69	11.49	13.95	10.07	15.05	10.71	10.38	7.64	12.25	9.96	12.59	9.68	8.85	14.55	12.07	13.18	15.11	13.23	14.56
SUN69	Month 6	Female	61-65	TBrel-IH	N/A	10.39	8.72	10.71	10.57	12.42	12.08	11.95	10.26	11.3	7.64	7.64	11.34	13.28	12.1	8.43	12.31	12.61	14.61	11.37	12.39	12.55	12.22	10.47	11.77	7.64	13.07	10.8	13.83	9.55	14.17	9.79	10.24	7.64	11.54	10.07	12.39	9.63	8.63	13.7	11.87	10.57	13.29	11.78	13.57
SUN71	Month 6	Female	46-50	TB-DM	Metformin	11.69	9.49	11.03	10.39	12.39	14.14	12.01	11.99	7.64	7.64	7.64	11.83	13.39	14.03	9.03	12.48	13.17	16.04	11.78	12.98	13.79	10.57	11.94	12.23	7.64	14.49	8.43	13.47	11.07	16.35	11.03	10.75	7.64	13.75	10.82	12.47	10.16	10.55	12.69	13.05	7.64	7.64	7.64	14.12
SUN74	Month 6	Male	31-35	TB-preDM	N/A	10.18	8.84	11.07	10.29	12.1	12.44	11.62	10.28	11.29	7.64	7.64	11.21	13.5	12.55	8.78	12.08	12.47	14.38	11.31	12.14	12.69	11.8	10.02	11.73	7.64	13.21	10.86	13.44	10.07	14.56	9.47	10.42	7.64	12.02	10.33	12.07	9.75	8.64	13.43	11.39	10.42	13.26	11.26	13.42
SUN92	Month 6	Male	46-50	TB-preDM	N/A	10.42	9.64	10.62	10.16	11.87	11.9	11.41	10.74	11.62	7.64	7.64	10.8	12.84	7.64	8.49	11.9	12.75	14.74	11.3	12.43	12.59	12.28	10.63	11.75	7.64	12.68	10.96	13.71	9.27	14.11	10.05	10.46	11.77	11.45	9.85	11.87	9.88	8.84	13.76	11.78	11.41	13.17	11.67	12.79
SUN93	Month 6	Male	26-30	TB-preDM	N/A	10.4	9.34	10.66	10.15	12.1	12.33	11.64	7.64	11.5	7.64	7.64	10.74	12.72	11.99	8.52	12.11	12.6	14.58	11.18	12.28	12.58	11.93	10.42	11.79	7.64	13.16	11.16	13.8	9.73	14.59	9.62	10.47	7.64	11.85	10.12	11.94	9.87	8.7	13.61	11.84	10.98	13.05	10.42	12.58
SUN99	Month 6	Female	21-25	TB-only	N/A	10.46	9.39	10.97	10.46	12.2	12.3	11.64	10.76	11.48	7.64	7.64	10.88	12.92	7.64	8.56	12.19	12.75	14.79	11.24	12.18	12.4	11.9	10.59	11.63	7.64	13.27	10.87	13.57	9.45	14.5	10.03	10.34	7.64	11.82	10.27	12.08	9.89	8.75	13.86	12.01	10.27	13.54	11.08	12.73
SUN100	Week 2	Male	36-40	TB-preDM	N/A	10.73	9.32	10.7	10.43	11.98	12.23	11.64	7.64	11.64	7.64	7.64	10.17	11.55	12.01	8.1	11.98	13.15	15.61	11.87	12.21	12.71	11.52	11.49	11.64	7.64	13.24	10.52	14.13	9.58	14.56	10.43	10.32	7.64	11.76	10.09	12.03	10.24	9.52	13.26	13.21	11.09	13.49	12.19	11.93
SUN102	Week 2	Male	31-35	TB-preDM	N/A	10.78	8.98	11.26	7.64	12.44	12.94	12.23	11.09	11.23	7.64	7.64	11.98	7.64	7.64	8.95	12.25	13.37	16.96	11.7	14.17	13.59	11.01	12.24	12.35	7.64	13.3	7.64	14.47	9.81	15.15	12.1	10.61	12.68	12.27	10.78	12.61	10.17	11.07	13.61	14.84	11.02	12.96	12.6	12.6
SUN103	Week 2	Female	46-50	TB-only	N/A	9.36	8.32	9.57	9.67	10.24	11.02	10.9	9.68	11.17	7.64	7.64	10.63	12.9	7.64	7.64	11.44	11.62	7.64	11.41	11.6	12.02	12.07	9.25	7.64	7.64	12.18	10.96	12.74	8.34	13.32	9.47	9.67	10.95	10.55	9.18	11.71	9.31	7.82	13.22	11.34	12.52	14.05	13.89	13.36
SUN104	Week 2	Male	46-50	TBrel-IH	N/A	9.69	8.64	9.97	9.81	11.54	11.97	11.41	10.27	11.2	7.64	7.64	11.08	13.26	7.64	8.57	11.9	12.47	14.22	10.66	11.17	12.18	11.98	9.72	7.64	7.64	13.26	10.69	12.99	9.26	13.84	9.33	10.01	7.64	11.43	10.24	12.33	9.54	8.88	13.61	11.49	11.52	13.67	13.38	13.74
SUN105	Week 2	Female	31-35	TBrel-IH	N/A	10.71	8.27	10.75	10.67	11.93	10.89	12.04	11.02	11.65	7.64	7.64	11.09	13.11	7.64	8.44	12.08	12.79	15.13	11.8	12.2	12.64	11.61	10.66	7.64	7.64	12.48	10.96	13.53	8.84	12.19	9.98	10.57	7.64	10.72	10.55	12.25	10.15	9.22	13.56	12.09	12.18	14.28	14.61	13.51
SUN108	Week 2	Male	26-30	TBrel-IH	N/A	9.42	9.12	10.73	10.02	11.14	11.85	11.54	10.06	11.68	7.64	7.64	10.64	12.73	7.64	7.92	11.74	12.44	14.22	10.61	11.35	11.97	13.11	9.91	11.76	7.64	13.05	10.94	14.18	9.06	13.48	9.96	10.32	11.69	11.36	9.67	12.55	9.67	8.18	13.23	11.52	13.12	14.07	15.13	12.66
SUN109	Week 2	Male	21-25	TBrel-IH	N/A	10.91	9.33	11.51	10.65	12.26	12.69	12.13	7.64	11.99	7.64	7.64	11.31	11.04	7.64	8.69	12.02	13.27	16.09	11.97	12.98	12.93	12.29	11.49	12.11	7.64	14.12	10.38	14.5	9.83	14.02	11.08	10.62	7.64	12.19	10.72	12.37	10.07	10.34	13.26	13.75	13.76	14.32	15	12.15
SUN110	Week 2	Female	46-50	TB-preDM	N/A	10.29	9.18	10.47	10.42	12.3	11.31	11.79	10.44	11.59	7.64	7.64	11.51	13.48	7.64	9.1	12.34	12.61	14.55	11.76	12.14	12.67	11.78	10.24	11.65	7.64	12.38	10.44	13.85	8.93	12.25	9.63	10.07	7.64	10.92	10.47	12.19	9.97	8.27	13.54	12.26	11.13	13.09	13.5	12.81
SUN111	Week 2	Male	51-55	TB-preDM	N/A	9.65	8.51	10.55	10.61	11.7	11.67	11.62	9.51	12.06	7.64	7.64	11.06	13.12	7.64	8.48	11.91	11.87	13.65	12	12.73	12.7	12.44	9.43	11.11	7.64	12.8	10.89	14.08	9.41	13.05	8.66	10.16	7.64	11.34	10.07	11.67	9.45	7.87	13.49	11.84	11.29	13.23	13.48	13.24
SUN112	Week 2	Male	56-60	TB-DM	Metformin + other	10.09	9.07	10.57	7.64	11.79	12.25	11.69	10.69	7.64	7.64	7.64	10.75	12.61	9.74	9.11	12.11	12.59	14.57	9.67	11.43	12.05	11.84	10.36	11.71	7.64	13.58	10.91	13	9.63	13.98	9.69	10.35	12.15	11.91	10.67	12.69	9.95	9.59	14.13	11.73	12.32	14.05	14.22	12.77
SUN113	Week 2	Male	26-30	TBrel-IH	N/A	9.79	9.03	10.32	9.94	11.26	11.85	11.45	10.05	11.48	7.64	7.64	11.01	13.17	7.64	8.25	11.87	12.38	14.1	11.06	11.46	11.93	12.55	9.51	11.24	7.64	13.2	11.27	13.63	9.17	13.62	9.59	10.12	7.64	11.4	10.35	12.87	9.58	8.52	13.53	11.34	12.88	14.38	15.54	13.85
SUN114	Week 2	Male	26-30	TBrel-IH	N/A	9.49	9.44	10.88	10.03	12.02	11.74	11.48	10.18	11.38	7.64	7.64	11.13	13.12	7.64	8.65	12.09	12.46	14.17	11.06	11.89	11.6	12.58	9.94	7.64	7.64	12.83	10.64	13.19	9.05	13.64	9.52	9.94	7.64	11.22	10.1	11.98	9.7	8.14	13.64	11.37	10.81	13.13	12.03	13.59
SUN115	Week 2	Male	31-35	TBrel-IH	N/A	9.9	9.42	11.07	7.64	11.96	11.66	11.4	10.32	11.11	7.64	7.64	11.19	12.82	7.64	8.7	11.78	12.7	14.42	10.81	11.57	12.06	12.59	9.98	7.64	7.64	12.92	10.22	13.3	9.24	13.6	9.65	10.25	7.64	11.1	10.11	12.04	9.69	8.81	13.84	11.68	10.96	12.88	12.3	12.39
SUN116	Week 2	Male	36-40	TBrel-IH	N/A	9.7	8.92	10.25	10.48	11.8	11.96	11.28	10.24	11.42	7.64	7.64	11.15	13.22	7.64	8.09	12.03	12.42	14.29	11.73	11.96	12.42	12.16	10.08	7.64	7.64	13.17	10.97	13.18	9.59	14.06	9.65	10.43	7.64	11.47	9.96	12.02	9.65	8.51	13.24	11.69	10.82	13.35	11.72	13.85
SUN117	Week 2	Male	21-25	TB-only	N/A	9.93	8.7	10.53	10.11	11.95	11.61	11.64	10.43	11.38	7.64	7.64	11.18	13.38	8.98	8.36	12.01	12.69	14.56	11.08	12.02	12.5	13.08	10.17	11.53	7.64	12.81	11.14	13.71	8.48	13.38	10.05	10.08	7.64	11.16	10.34	12.3	9.63	8.89	13.38	11.81	12.1	13.58	13.3	14.26
SUN118	Week 2	Female	46-50	TBrel-IH	N/A	10.22	8.66	10.74	10.51	11.79	11.11	11.52	10.51	11.84	7.64	7.64	11.13	13.3	7.64	8.6	11.92	12.63	14.69	12.03	12.28	12.52	12.72	10.13	10.95	7.64	12.19	11.22	13.8	8.75	12.04	9.77	10.09	7.64	10.99	10.15	12.11	9.65	8.17	13.39	11.89	11.63	13.43	14.38	12.19
SUN119	Week 2	Female	26-30	TBrel-IH	N/A	10.25	7.64	10.5	7.64	11.69	12.48	11.9	10.6	11.33	7.64	7.64	10.53	12.87	7.64	9.06	12.44	14.43	14.56	10.66	11.46	12.29	11.47	10.49	11.88	7.64	14.03	11.62	12.8	10.04	14.46	7.64	10.23	7.64	12.02	10.62	13.07	10.19	7.64	13.99	11.77	13.31	14.98	15.26	12.73
SUN121	Week 2	Female	51-55	TBrel-IH	N/A	10.7	9.1	10.49	7.64	12.34	12.11	12.24	10.98	7.64	7.64	7.64	10.88	13.04	9.35	9.25	12.47	13.49	14.9	10.75	11.92	12.33	11.39	10.64	12.26	7.64	13.59	11.2	12.74	9.91	14.3	10.02	10.43	12.41	11.9	11.16	12.95	10.01	9.91	13.35	12.04	13.13	14.72	14.97	14.07
SUN122	Week 2	Female	21-25	TBrel-IH	N/A	10.17	8.99	10.91	10.3	11.7	11.89	11.56	10.06	11.6	7.64	7.64	11.99	13.58	7.64	8.89	12.13	13.57	14.18	11.79	12.16	12.76	12.54	9.86	11.7	7.64	12.98	11.35	13.44	9.21	13.96	9.03	10.19	7.64	11.43	10.2	12.4	9.79	8.73	13.85	11.38	12.28	13.76	14.15	13.98
SUN123	Week 2	Male	26-30	TBrel-IH	N/A	10.29	9.44	10.98	10.04	12.32	12.13	11.87	10.23	11.15	7.64	7.64	11.19	13.6	9.58	9.06	12.07	14.06	14.38	11.75	12.54	12.41	11.92	10.39	11.62	7.64	13.2	10.09	13.17	9.51	14.33	9.35	9.98	7.64	11.69	10.52	12.34	10.08	8.81	13.53	11.45	11.48	13.18	12.15	13.84
SUN124	Week 2	Female	51-55	TB-DM	None	10.77	9.92	10.9	7.64	12.92	12.59	12.44	10.82	7.64	7.64	7.64	10.9	13.13	9.58	9.65	12.68	14.14	14.89	10.79	11.99	12.51	10.2	10.78	12.92	7.64	13.7	11.13	13.15	10.21	14.87	9.91	10.45	7.64	11.93	11.41	13.11	10.21	10.13	13.67	12.03	12.39	14.4	14.45	12.45
SUN125	Week 2	Female	41-45	TB-DM	Metformin + other	10.23	9.71	10.89	10.03	11.74	12.18	11.68	7.64	11.26	7.64	7.64	10.77	12.98	7.64	8.82	12.02	13.86	14.36	11.25	12.1	12.1	12.31	10.11	11.79	7.64	13.42	11.41	13.23	9.86	14.38	9.72	10.15	11.96	11.57	10.09	12.49	9.68	8.81	13.87	11.67	12.19	14.28	14.39	12.45
SUN127	Week 2	Male	51-55	TBrel-IH	N/A	10.42	9.21	10.42	7.64	12.14	11.77	12.08	10.45	11.24	7.64	7.64	11.16	13.33	9.03	8.96	12.32	13.85	14.5	10.87	12.17	12.62	12.05	10.37	11.97	7.64	12.84	11.07	13.4	9.39	13.92	9.45	10.43	7.64	11.37	10.53	12.59	9.97	8.95	13.84	11.62	11.83	13.73	13.44	13.55
SUN128	Week 2	Male	41-45	TB-preDM	N/A	9.97	9.1	10.48	10.08	11.17	11.38	11.33	10.09	11.76	7.64	7.64	11.11	13.68	8.74	8.34	11.81	12.61	14.03	11.65	12.03	12.86	12.2	9.69	11.32	7.64	12.54	11.35	13.51	8.99	13.44	9.49	9.96	11.22	10.92	9.3	12.44	9.58	8.38	13.72	11.24	13.03	14.16	15.1	14.08
SUN130	Week 2	Female	36-40	TBrel-IH	N/A	9.46	8.61	10.71	9.79	11.57	11.68	11.43	9.32	11.01	7.64	7.64	10.14	13.01	8.74	8.33	11.93	12.2	13.48	10.45	11.1	11.48	12.68	9.05	11.5	7.64	12.96	10.87	13.3	8.98	13.9	8.83	9.82	7.64	11.09	10.21	12.52	9.42	7.68	13.72	10.66	11.58	13.56	13.02	12.46
SUN132	Week 2	Male	56-60	TB-only	N/A	10.18	8.69	9.99	9.81	11.89	12.03	11.74	10.35	7.64	7.64	7.64	10.77	13.09	9.1	8.77	12.12	12.53	14.44	10.89	11.53	11.95	11.7	10.3	11.5	7.64	13.19	10.52	12.47	9.16	14.32	10.41	10.15	7.64	11.4	10.49	12.37	9.55	9.31	13.56	11.46	10.26	13.64	11.47	13.33
SUN133	Week 2	Male	46-50	TB-preDM	N/A	10.13	8.88	11.1	7.64	11.88	12.82	12.01	10.37	7.64	7.64	7.64	10.7	12.89	10.01	8.72	12.23	12.59	14.4	10.69	12.21	11.82	11.38	10.05	11.89	7.64	13.94	10.96	13.15	9.89	15.03	9.64	10.33	7.64	12.13	10.8	12.68	9.81	9.24	13.15	11.69	11.66	14.08	13.94	13.04
SUN134	Week 2	Male	56-60	TB-preDM	N/A	10.09	8.84	11.11	10.38	12.14	12.89	11.97	10.15	11.61	7.64	7.64	12.15	14.25	7.64	8.88	12.1	12.79	14.26	11.93	12.03	13.24	12.01	10.29	7.64	7.64	13.94	10.79	13.97	9.6	14.96	10.08	10.33	7.64	11.97	10.38	12.29	9.78	7.64	13.65	12.15	11.29	13.97	11.46	15.6
SUN135	Week 2	Female	41-45	TB-DM	Metformin + other	10.46	9.08	10.94	10.1	11.83	13.15	11.97	10.4	11.21	7.64	7.64	11.13	12.98	13.07	8.68	12.27	12.66	14.62	11.32	12.08	12.82	11.23	10.56	11.66	7.64	14.14	11.1	13.13	10.28	15.05	10.82	10.59	7.64	12.31	10.67	12.66	9.93	9.48	13.92	12.04	13.03	15.02	14.72	12.6
SUN137	Week 2	Female	51-55	TB-preDM	N/A	10.05	8.68	10.95	10.35	11.36	12.34	11.45	10.23	11.97	7.64	7.64	11.27	13.33	12.33	8.11	12.04	12.38	14.31	11.96	12.11	13	12.78	9.79	7.64	7.64	13.42	11.29	13.99	9.52	13.95	9.37	10.15	11.31	11.73	9.86	12.23	9.62	8.95	14.8	12.01	11.56	14.38	13.7	14.41
SUN138	Week 2	Female	66-70	TB-preDM	N/A	9.69	8.74	11.01	7.64	11.98	12.71	11.76	7.64	11.42	7.64	7.64	11.79	13.43	12.49	8.84	12.18	12.17	13.84	10.99	12.52	12.26	12.01	9.76	11.87	7.64	13.64	10.65	13.6	9.14	14.73	9.13	9.97	7.64	11.87	10.43	12.13	9.49	8.43	13.8	11.07	10.64	13.2	11.19	13.54
SUN140	Week 2	Male	41-45	TB-preDM	N/A	9.29	8.84	10.25	9.84	11.06	11.75	11.13	9.44	11.39	7.64	7.64	10.71	13.46	11.38	7.81	11.74	11.91	13.34	10.95	11.53	11.84	12.19	9.14	10.85	7.64	12.82	10.94	12.69	8.41	13.72	8.46	9.82	7.64	10.97	9.58	12.08	9.17	7.82	13.95	10.79	10.98	13.31	12.48	13.75
SUN141	Week 2	Female	31-35	TB-only	N/A	10.01	8.99	11.26	9.95	11.38	13	11.86	10.25	11.57	7.64	7.64	10.38	12.28	7.64	8.92	12.17	12.54	14.34	10.73	11.81	11.92	12.34	9.97	11.83	7.64	13.81	11.34	13.55	9.66	15.05	9.56	10.39	7.64	12.13	10.36	12.48	9.76	8.77	14.09	11.42	12	14.22	13.17	11.62
SUN143	Week 2	Female	46-50	TB-preDM	N/A	10.59	8.4	11.15	10.9	12.39	13.21	11.93	11.13	11.7	7.64	7.64	10.76	13.09	7.64	9.05	12.25	13.05	7.64	12.36	12.76	12.79	11.12	10.89	11.58	7.64	14.12	10.72	13.8	10.27	15.26	10.57	10	7.64	12.52	9.97	12.49	10.12	9.72	13.79	12.77	11.51	13.73	13.02	13.01
SUN144	Week 2	Female	46-50	TB-DM	None	10.66	9.57	11.41	7.64	11.59	13.48	11.88	10.72	7.64	7.64	7.64	11.21	13.72	7.64	9.18	12.14	12.84	14.77	11.26	11.76	12.76	11.79	10.4	11.82	7.64	14.27	11.24	13.71	10	15.37	10.19	10.48	7.64	12.58	10.54	12.99	10.07	8.98	13.79	12.03	12.66	14.59	14.32	13.41
SUN145	Week 2	Female	41-45	TB-preDM	N/A	10.38	9.21	11.09	10.33	12.14	12.81	11.63	10.25	11.79	7.64	9.42	11.96	13.74	7.64	8.58	12.27	12.56	14.53	12.05	12.21	13.23	11.88	10.24	11.41	7.64	13.8	10.86	13.59	9.37	14.73	9.42	10.39	7.64	12.04	10.39	12.36	9.89	8.56	13.54	11.84	11.26	13.64	13.1	12.81
SUN146	Week 2	Male	51-55	TB-only	N/A	9.96	8.9	10.98	10.2	11.33	12.53	11.43	10.03	11.63	7.64	7.64	11.41	13.54	9.87	8.39	11.97	12.35	13.93	11.61	12.2	12.44	12.67	9.72	10.98	7.64	13.5	11.2	13.77	9.83	14.58	9.23	10.43	7.64	11.69	9.9	12.28	9.8	8.47	13.87	11.9	11.85	13.81	14.1	14.36
SUN149	Week 2	Male	36-40	TB-DM	Insulin	9.67	8.78	10.38	9.61	11.64	12.15	11.44	9.95	7.64	7.64	7.64	9.9	13.08	7.64	8.15	11.95	12.16	13.86	10.41	11.08	11.34	12.55	9.54	11.08	7.64	13.19	10.71	12.51	9.04	14.12	9.23	9.78	7.64	11.26	10.31	12.66	9.37	8.74	14.03	11.07	12.02	14.04	13.88	12.19
SUN151	Week 2	Male	51-55	TB-only	N/A	9.55	8.36	11.66	9.64	11.02	11.65	11.17	9.57	11.98	7.64	7.64	10.78	13.07	7.64	8.15	11.66	12.05	13.54	10.87	11.2	11.75	12.47	9.39	7.64	7.64	12.93	11.84	13.65	8.2	13.81	8.77	10.04	7.64	10.82	10.14	11.84	9.36	8.12	14.16	10.85	10.78	12.83	11.19	12.42
SUN152	Week 2	Male	51-55	TB-only	N/A	9.01	7.67	10.3	9.74	11.3	11.74	11.28	8.97	11.23	7.64	7.64	10.98	13.33	7.64	8.19	11.68	11.83	13.21	11.22	11.85	12.06	12.28	8.8	11.15	7.64	12.53	10.41	13.54	8.44	13.38	8.24	9.47	10.73	10.97	9.34	11.61	9.16	7.64	13.51	10.88	9.77	12.34	11.18	13.71
SUN155	Week 2	Female	56-60	TB-DM	Metformin	10.38	9.32	11	10.3	12.18	13.12	11.98	10.74	11.21	7.64	7.64	11.06	13.08	7.64	8.95	12.25	12.73	14.89	11.06	12.05	12.48	12.28	10.59	11.75	7.64	14.19	10.73	13.15	9.64	15.02	10.07	10.46	7.64	12.43	10.39	12.64	9.96	9.46	14.16	11.92	12.68	14.82	14.35	13.45
SUN157	Week 2	Male	51-55	TB-DM	Metformin	9.85	9.12	10.78	9.72	11.52	12.59	11.52	10.12	11.3	7.64	7.64	10.59	13.46	7.64	8.3	12.13	12.06	14.02	10.88	11.61	12.06	12	9.86	11.4	7.64	13.57	11.28	13.72	9.03	14.52	9.38	10.27	7.64	11.67	10.12	12.4	9.66	8.52	13.52	11.41	12.19	14	13.98	12.48
SUN158	Week 2	Male	46-50	TB-only	N/A	10.3	9.34	10.77	7.64	11.34	12.19	11.35	7.64	11.33	7.64	7.64	11.18	12.56	7.64	8.48	11.82	12.49	14.11	10.82	11.64	12.25	11.93	9.84	11.37	7.64	13.11	11.06	13.55	8.55	14.17	9.74	10.15	7.64	11.27	9.94	12.19	9.64	8.9	13.89	11.37	12.8	14.24	15.04	12.71
SUN159	Week 2	Male	51-55	TB-DM	None	10.23	9.48	10.86	10.48	11.9	12.81	11.79	10.16	11.37	7.64	7.64	10.59	13.04	7.64	8.66	12.14	12.62	14.42	11.54	12.23	12.3	12	10.11	11.34	7.64	13.8	10.78	12.96	9.76	14.74	9.58	10.21	7.64	12.03	10.12	12.01	9.87	8.99	13.31	11.57	7.64	13.91	12.07	13.67
SUN160	Week 2	Male	36-40	TBrel-IH	N/A	10.54	8.61	10.78	10.26	11.91	12.59	11.55	10.69	11.66	7.64	7.64	11.65	13.66	7.64	8.66	11.93	12.62	14.71	12.16	12.35	13.27	11.95	10.4	11.43	7.64	13.69	10.83	13.95	9.19	14.65	9.82	10.26	7.64	11.72	9.86	12.16	10.08	8.58	13.59	11.99	11.61	13.61	13	14.66
SUN161	Week 2	Male	46-50	TBrel-IH	N/A	10.01	9.01	10.82	9.54	11.64	12.49	10.98	7.64	10.69	7.64	7.64	10.49	13.49	7.64	8.26	11.82	12.38	14.06	10.48	11.35	11.45	12.6	9.87	10.95	7.64	13.37	10.53	13.02	8.95	14.27	9.25	9.94	7.64	11.64	9.86	11.82	9.49	8.95	13.61	11.02	11	13.1	12.22	11.92
SUN162	Week 2	Female	51-55	TB-DM	Metformin	10.23	9.31	10.95	9.55	11.58	12.92	11.26	10.35	11.31	7.64	7.64	10.94	13.23	7.64	8.21	11.84	12.57	14.47	11.3	12.09	12.41	12.2	10.01	11.24	7.64	14.01	11.04	13.13	9.61	14.8	9.54	10.22	7.64	12.15	9.82	12.2	9.55	8.65	14.38	11.59	12.24	14.32	13.17	13.92
SUN163	Week 2	Male	51-55	TB-preDM	N/A	10.08	9.12	10.8	7.64	12.23	12.35	11.9	7.64	11.27	7.64	7.64	11.57	13.65	7.64	9.13	12.27	12.34	14.14	11.17	12.07	12.55	11.47	9.92	11.76	7.64	13.25	11.17	13.84	9.11	14.45	9.36	10.22	7.64	11.43	10.4	12.41	9.75	8.06	13.79	12.01	11.58	13.45	13.23	14.51
SUN164	Week 2	Male	46-50	TB-preDM	N/A	9.66	8.93	10.74	9.64	12.17	12.27	11.73	9.9	11.52	7.64	7.64	10.67	13.61	7.64	9.13	11.94	12.32	13.93	11.6	12.03	11.82	12.54	9.59	11.5	7.64	13.15	11.12	13.51	8.59	14.21	9.19	10.08	7.64	11.2	10.29	12.39	9.63	8.13	13.56	11.32	12.32	13.97	14.6	13.04
SUN165	Week 2	Male	56-60	TB-DM	Insulin + Metformin	11	9.5	11.66	7.64	12.4	13.59	12.23	10.94	7.64	7.64	7.64	11.05	13.21	10.8	9.42	12.42	12.87	14.97	10.95	12	12.76	11.29	10.67	11.97	7.64	14.35	10.87	13.72	10.82	15.73	10.31	10.85	7.64	12.71	11.12	12.95	10	9.53	13.14	11.9	12.11	14	14.06	13.71
SUN166	Week 2	Male	51-55	TB-only	N/A	10.12	8.67	11.28	10.4	12.24	12.86	11.99	10.12	11.73	7.64	7.75	11.58	13.28	7.64	8.85	12.15	12.49	14.41	11.78	11.9	12.19	12.25	10.22	11.37	7.64	14.03	11.1	14.05	9.4	14.73	9.18	10.35	7.64	11.93	10.36	12.31	9.92	8.91	13.45	12.06	10.54	7.64	11.08	13.66
SUN167	Week 2	Male	51-55	TBrel-IH	N/A	10.33	8.5	11.36	9.71	11.91	13.1	11.92	10.49	7.64	7.64	8.69	11.03	13.35	10.37	8.47	12.22	12.02	7.64	10.9	12.18	12.67	12.09	10.2	11.35	7.64	14.19	10.81	13.95	9.99	15.16	9.67	10.43	7.64	12.06	10.89	12.78	9.89	9.29	13.28	11.55	11.18	14.27	13.22	13.03
SUN168	Week 2	Male	31-35	TB-DM	None	10.04	8.93	11.08	10.71	11.52	12.07	11.45	10.02	11.96	7.64	7.64	11.29	13.64	7.64	8.61	11.88	12.34	14.17	12	12.31	12.66	12.41	10.1	11.35	7.64	13.17	11.38	13.81	8.45	13.9	9.46	10.36	7.64	11.33	9.6	12.09	9.86	9.01	13.37	11.29	12.09	14	12.81	13.2
SUN169	Week 2	Female	51-55	TB-preDM	N/A	9.96	8.9	10.79	10.56	11.98	12.59	11.7	10	11.77	7.64	7.64	10.99	12.99	7.64	8.83	12.21	12.33	14.26	11.45	11.68	12.04	12.54	10.08	7.64	7.64	13.82	11.62	13.46	9.02	14.52	9.94	10.45	7.64	11.82	10.52	12.71	9.81	8.84	13.8	11.48	13.42	14.88	15.47	12.81
SUN170	Week 2	Female	56-60	TB-DM	Metformin + other	9.78	8.33	11.12	10.73	12.06	12.81	11.8	9.67	11.85	7.64	7.64	11.37	13.72	7.64	8.77	12.13	12.52	14.39	11.63	12.08	12.56	12.38	10.22	11.55	7.64	13.87	11.22	13.73	9.45	14.8	10.04	10.4	7.64	11.96	10.18	12.05	10.02	8.68	13.21	11.64	11.19	13.74	11.47	13.38
SUN172	Week 2	Male	41-45	TB-DM	Metformin	10.84	9.61	11.02	10.25	12.45	12.61	12.04	11.08	11.36	7.64	7.64	11.01	13.23	12.17	9.61	12.74	13	15.1	11.29	12.26	12.91	12.01	10.97	12.44	7.64	13.7	10.53	13.44	9	14.39	10.23	10.85	7.64	11.87	10.72	12.53	10.32	10.08	13.83	12.05	11.17	13.7	12.63	13.25
SUN48	Week 2	Male	41-45	TBrel-IH	N/A	10.49	8.77	11.1	10.9	12.13	12.34	12.03	10.71	11.75	7.64	7.64	10.89	12.74	12.02	9.22	12.38	12.66	14.61	11.54	11.89	12.45	12.42	10.38	7.64	7.64	13.39	10.93	13.79	9.96	14.85	10.18	10.26	7.64	11.7	10.28	12.73	9.55	8.97	13.85	11.8	12.92	14.04	15.49	12.7
SUN49	Week 2	Male	36-40	TBrel-IH	N/A	10.05	9.21	10.55	10.88	11.66	11.57	11.86	10.21	11.6	7.64	7.64	11.61	13.35	7.64	8.84	12.33	12.47	14.11	11.44	12.04	12.61	12.65	9.74	11.85	7.64	12.76	11.19	13.88	8.46	14.1	10.87	10.04	7.64	10.94	10.14	12.91	9.54	8.46	13.51	11.32	13.34	14.39	15.37	14.3
SUN50	Week 2	Female	21-25	TBrel-IH	N/A	10.53	8.76	11.21	11.05	12.2	12.78	11.97	10.74	11.56	7.64	7.64	11.26	13.02	12.53	8.75	12.61	12.52	7.64	11.18	11.79	12.29	11.56	10.43	7.64	7.64	13.86	10.98	12.88	10.25	15.09	10.01	10.21	7.64	12.25	10.25	12.64	9.84	9.63	13.85	11.94	11.78	14.21	13.96	14.04
SUN51	Week 2	Male	31-35	TB-DM	None	10.87	9.24	11.16	7.64	12.26	12.88	12.36	10.79	11.55	7.64	7.64	10.57	12.94	7.64	9.44	12.77	12.67	14.79	10.79	11.53	12.19	12.06	10.65	7.64	7.64	13.96	11.13	13	10.53	15.21	10.05	10.52	7.64	12.28	11.06	12.81	9.95	9.51	13.78	12.06	12	14.15	12.78	12.94
SUN52	Week 2	Male	51-55	TBrel-IH	N/A	9.55	8.96	10.36	10.6	11.68	11.61	11.64	10.19	11.18	7.64	7.64	10.16	12.67	11.14	8.38	12.2	11.93	13.8	10.67	11.41	11.76	12.93	9.77	7.64	7.64	13.06	11.33	13.6	8.86	14.13	9.22	9.67	7.64	11	10.12	12.85	9.66	8.6	13.34	11.41	11.69	13.57	14.48	11.59
SUN53	Week 2	Male	21-25	TB-only	N/A	10.39	8.35	11.32	10.79	12.32	12.19	12.18	10.67	11.71	7.64	7.64	11.06	12.86	7.64	8.91	12.33	7.64	7.64	11.52	11.54	12.14	12.78	10.35	7.64	7.64	13.32	11.09	13.5	9.54	14.62	9.99	10.03	7.64	11.52	10.55	12.38	9.72	8.77	13.61	11.65	11.42	13.42	13.53	12.99
SUN54	Week 2	Male	56-60	TB-preDM	N/A	10.52	8.62	10.41	10.68	12.19	12.74	12.43	10.76	7.64	7.64	7.64	10.48	13.23	7.64	9.2	12.62	12.82	14.71	10.71	10.68	12.06	11.1	10.31	7.64	7.64	14.14	10.26	12.59	10.01	15.29	10.99	10.16	7.64	12.14	10.26	12.74	9.85	9.79	12.88	11.79	11.73	13.93	7.64	13.08
SUN55	Week 2	Male	41-45	TB-preDM	N/A	10.53	8.99	10.76	10.36	12.01	12.38	12.18	10.83	11.1	7.64	8.21	11.68	13.33	13.11	8.67	12.42	14.31	14.85	10.72	12.24	12.5	11.85	10.76	7.64	7.64	13.58	10.63	13.34	9.6	14.31	10.01	10.51	7.64	12.12	10.04	12.83	9.83	9.33	13.48	11.9	12.56	14.68	15.2	14.76
SUN56	Week 2	Male	56-60	TB-preDM	N/A	10.74	8.82	11.11	10.82	12.57	12.15	12.22	10.76	11.83	7.64	7.64	10.78	12.83	12.79	9.07	12.54	14.03	7.64	11.69	12.26	12.67	11.81	10.85	12.14	7.64	12.77	11.43	14.22	9.41	13.99	10.24	10.32	7.64	11.75	10.45	12.69	10.19	7.64	14.13	12.1	11.87	13.66	14.23	12.83
SUN58	Week 2	Male	21-25	TB-preDM	N/A	10.4	9.08	10.59	10.94	11.73	11.77	12.04	10.8	11.97	7.64	7.64	10.36	7.64	12.68	8.64	12.42	14.28	14.98	11.67	12.05	12.65	11.34	10.77	7.64	7.64	12.58	11.9	14.68	9.27	13.76	10.14	10.42	7.64	11.48	9.99	12.6	9.95	9.11	13.9	12.03	11.34	13.22	13.32	11.97
SUN59	Week 2	Female	41-45	TB-DM	Metformin + other	10.65	9.42	10.87	10.2	11.67	12.52	11.63	10.81	10.98	7.64	7.64	11.71	13.79	13.09	8.46	12.2	13.93	7.64	11.73	12.71	13.6	11.88	10.8	11.75	7.64	13.38	10.65	13.65	10.08	14.57	10.34	10.33	7.64	12.04	9.66	12.58	9.97	9.02	13.89	11.33	11.43	14.03	13.76	14
SUN60	Week 2	Female	41-45	TBrel-IH	N/A	10.53	9.51	10.88	7.64	12.23	12.71	12.05	7.64	11.04	7.64	7.64	10.74	12.95	13.1	9.04	12.59	14.21	14.78	10.82	11.88	12.38	11.45	10.47	7.64	7.64	13.87	11.08	13.1	10.38	14.91	10.32	10.15	7.64	12.34	10.26	13.21	10.07	9.37	14.26	11.85	13.43	15.14	15.89	12.97
SUN62	Week 2	Male	21-25	TB-preDM	N/A	10.04	9.09	10.68	7.64	12.02	12.2	11.88	10.63	11.14	7.64	7.64	10.38	12.37	12.55	8.73	12.39	13.99	14.54	10.35	11.86	12.09	12.23	10.41	11.72	7.64	12.96	11.21	13.62	9.6	14.18	9.26	10.54	7.64	11.86	10.17	12.78	9.77	9.09	13.83	11.95	11.75	13.68	14.27	12.85
SUN63	Week 2	Male	41-45	TB-preDM	N/A	9.89	9.12	10.49	10.46	11.93	11.89	11.66	10.05	11.13	7.64	7.64	10.99	13.25	12.12	8.92	12.12	13.77	14.13	11.18	12.46	12.16	12.54	10.06	11.8	7.64	12.76	10.83	13.8	9.4	14	9.63	9.93	7.64	11.45	9.77	12.37	9.66	8.75	13.66	11.26	11.75	13.74	13.36	13.29
SUN64	Week 2	Male	51-55	TB-preDM	N/A	10.38	9.6	10.26	10.4	12.19	12.61	11.84	10.56	11.54	7.64	7.64	12.07	14.06	13	8.72	12.43	12.99	14.88	12.4	12.62	13.02	10.54	10.69	7.64	7.64	13.19	10.5	13.79	10.27	14.83	10.25	10.56	7.64	12.29	9.55	12.6	9.99	9.02	13.47	12.75	10.83	13.43	12.65	14.57
SUN68	Week 2	Female	26-30	TB-DM	Insulin	10.69	9.46	11.12	7.64	12.25	13.25	12.09	10.97	10.81	7.64	7.64	11.28	13.08	13.48	8.68	12.51	13.04	15.17	11.34	11.97	12.74	10.52	10.74	7.64	7.64	13.99	11.12	13.37	10.67	15.31	10.49	10.62	7.64	12.84	10.36	12.89	10.08	9.3	13.98	12.31	12.07	14.68	13.23	13.53
SUN69	Week 2	Female	61-65	TBrel-IH	N/A	9.82	9.26	10.81	9.85	11.85	11.72	11.51	10.38	10.99	7.64	7.64	10.49	13.17	11.84	8.27	12.13	12.55	14.3	10.46	11.33	12.06	12.53	10.02	11.26	7.64	12.67	10.68	13.53	8.62	13.96	9.7	10.05	7.64	11.25	9.84	12.72	9.53	8.86	13.76	11.4	12.38	14.14	14.99	12.71
SUN70	Week 2	Male	51-55	TBrel-IH	N/A	9.91	8.7	10.84	10.68	11.92	11.81	11.92	10.26	11.64	7.64	7.64	11.38	13.29	12.13	8.14	12.23	12.6	7.64	11.23	12.2	12.3	12.13	10.14	7.64	7.64	12.62	11.24	13.89	9.21	14.04	9.8	10.14	7.64	11.33	9.94	12.64	9.67	8.4	13.75	11.34	12.21	14.14	14.71	13.67
SUN71	Week 2	Female	46-50	TB-DM	Metformin	10.14	8.45	10.47	7.64	11.58	12.45	11.87	10.43	11.52	7.64	7.64	10.94	12.91	12.52	8.58	12.22	12.79	7.64	11.45	11.78	12.3	11.91	10.09	7.64	7.64	13.49	10.96	13.36	9.88	14.75	10.12	10.19	12.34	11.91	9.74	12.86	9.94	8.7	14.02	11.93	13.29	14.97	15.22	12.98
SUN74	Week 2	Male	31-35	TB-preDM	N/A	10.22	9.2	10.93	10.32	11.98	12.43	11.33	10.62	11.29	7.64	7.64	11.3	13.64	12.49	7.87	11.9	12.63	14.49	11.51	12.17	13	11.85	10.54	11.25	7.64	13.24	10.9	13.44	9.71	14.46	10.18	10.55	7.64	11.91	9.98	12.09	9.98	8.68	13.37	12.36	11.01	13.39	12.74	13.81
SUN92	Week 2	Male	46-50	TB-preDM	N/A	10.21	9.47	10.55	10.05	11.67	11.93	11.39	7.64	11.66	7.64	7.64	11.17	13.01	11.69	8.52	11.92	12.74	7.64	11.26	12.27	12.63	12.17	10.32	11.7	7.64	12.92	11.17	13.55	9.6	13.93	10.1	10.25	11.77	11.49	9.96	11.77	9.95	8.74	13.87	11.73	11.73	13.83	13.12	13.49
SUN93	Week 2	Male	26-30	TB-preDM	N/A	10.12	9.39	10.94	10.33	11.85	12.17	11.7	10.55	11.72	7.64	7.64	10.93	12.8	7.64	8.45	12	12.68	7.64	11.15	11.88	12.28	11.75	10.33	7.64	7.64	13.34	10.93	13.42	8.99	14.41	10.01	10.22	7.64	11.74	10.28	11.97	9.69	8.61	13.78	11.78	10.82	13.75	12.3	12.82
SUN99	Week 2	Female	21-25	TB-only	N/A	10.08	8.94	10.66	9.87	11.63	12	11.13	10.88	11.38	7.64	7.64	10.73	12.78	7.64	7.68	11.79	12.7	14.8	11.2	12.3	12.5	12.43	10.73	11.31	7.64	12.95	10.85	13.47	9.05	14.21	10.13	10.29	7.64	11.4	9.73	11.57	9.7	8.8	13.73	12.11	10.45	12.95	11.14	12.7
SUN57	Diagnosis	Male	51-55	Healthy Control	N/A	10.2	9.44	10.25	7.64	12.42	12.33	11.86	10.54	11.07	7.64	7.64	10.75	12.81	12.91	8.37	12.38	14.12	14.53	10.29	11.43	11.89	11.07	10.15	11.6	7.64	13.14	10.02	12.3	9.81	14.33	9.98	10.08	7.64	12.03	10.15	12.29	9.81	9.24	14.09	11.68	7.64	13.23	10.83	13.76
SUN61	Diagnosis	Male	41-45	Healthy Control	N/A	10.1	8.96	10.34	10.35	11.88	12.51	11.77	10.39	11.39	7.64	7.64	11.24	13.63	13.1	9.28	12.35	13.92	14.63	11.66	12.34	12.71	12.03	10.5	7.64	7.64	13.24	10.52	13.52	10.1	14.68	9.66	10.32	7.64	12.16	9.65	12.36	9.74	8.65	13.75	12.15	7.64	13.2	10.98	14.19
SUN66	Diagnosis	Female	36-40	Healthy Control	N/A	10.01	9.03	10.51	10.62	11.86	12.33	11.71	10.43	11.56	7.64	7.64	11.24	13.69	12.67	8.58	12.19	12.74	14.73	12.32	12.37	12.87	10.89	10.41	7.64	7.64	13.21	10.72	13.88	9.9	14.62	9.63	10.41	7.64	11.95	9.59	12.51	9.95	8.57	13.51	11.84	11.13	13.5	12.62	13.5
SUN67	Diagnosis	Male	36-40	Healthy Control	N/A	10.29	9.59	10.9	7.64	12.23	12.78	12.08	10.93	11.89	7.64	7.64	11.84	13.37	12.96	8.54	12.49	12.8	14.86	11.45	12.22	12.78	11.64	10.85	7.64	7.64	13.41	11.26	13.45	10.26	14.93	10.13	10.49	7.64	12.28	10.29	12.53	9.83	8.83	14.01	12.09	11.13	13.93	12.61	14
SUN72	Diagnosis	Female	41-45	Healthy Control	N/A	10.35	9.3	11.34	7.64	12.22	13.15	11.98	10.96	11.51	7.64	7.64	11.18	13.26	13.11	8.95	12.42	12.95	15.12	11.47	12.37	13	11.17	10.82	7.64	7.64	13.86	10.65	13.36	10.61	15.41	10.48	10.37	7.64	12.69	10.66	12.48	10.09	9.1	13.66	12.27	7.64	14.02	12.23	14.32
SUN73	Diagnosis	Male	56-60	Healthy Control	N/A	9.48	8.43	10.86	10.17	11.44	12.29	11.06	9.67	12.21	7.64	7.64	11.34	13.77	12.13	7.98	11.85	12.03	13.88	11.72	11.78	12.33	12.08	9.65	7.64	7.64	13.15	11.32	13.59	9.44	14.56	9.44	9.7	7.64	11.73	9.57	11.94	9.39	8.31	14.53	10.81	11.15	14.17	11.71	13.96
SUN75	Diagnosis	Female	46-50	Healthy Control	N/A	10.18	8.94	10.89	10.05	11.9	12.66	11.72	10.92	11.08	7.64	7.64	11.3	13.41	12.55	8.04	12.01	12.54	7.64	11.3	12.56	12.36	11.7	10.59	11.39	7.64	13.57	10.74	13.37	10.02	14.88	10.17	10.54	7.64	12.1	10.22	12.53	9.8	8.96	13.47	11.97	11.64	13.95	13.44	14.67
SUN77	Diagnosis	Female	36-40	Healthy Control	N/A	9.98	9.19	10.72	10.03	12.21	12.38	11.44	10.21	11.55	7.64	7.64	11.1	12.71	12.29	8.52	12.04	12.5	14.41	11.18	12	12.23	11.8	10.39	11.31	7.64	13.07	11.22	13.3	9.69	14.5	9.75	10.15	7.64	11.94	10.04	12.21	9.57	8.49	14.09	11.64	11.36	13.59	12.56	13.33
SUN78	Diagnosis	Male	31-35	Healthy Control	N/A	9.28	8.64	10.76	9.72	11.06	11.92	10.81	9.61	11.74	7.64	7.64	11.16	13.4	11.77	7.7	11.69	12.04	13.75	11.36	12.24	12.27	11.94	9.48	11	7.64	12.68	11.13	13.63	9.13	14.02	8.96	9.74	7.64	11.32	9.49	11.65	9.62	8.05	13.85	10.86	7.64	12.98	11.03	14.32
SUN79	Diagnosis	Male	36-40	Healthy Control	N/A	9.67	8.94	10.35	10.51	11.56	12.06	11.19	9.72	11.74	7.64	7.64	11.72	13.74	12.07	8.62	12	12.06	14.16	12.16	12.9	12.51	12.73	9.84	11.39	7.64	13.01	11.39	13.8	9.51	14.21	8.76	9.98	7.64	11.54	9.59	11.92	9.32	8.39	13.81	11.83	10.98	13.35	11.4	13.95
SUN80	Diagnosis	Female	41-45	Healthy Control	N/A	10.43	9.48	10.64	10.13	11.78	12.38	11.4	10.89	11.49	7.64	7.64	10.73	13.09	12.35	7.83	11.99	12.91	14.93	11.86	12.33	12.66	11.6	10.53	11.34	7.64	13.3	10.59	13.3	9.52	14.53	10.22	10.25	7.64	11.95	10.1	12.16	9.93	8.72	13.38	12.32	7.64	13.28	12.18	13.93
SUN81	Diagnosis	Male	41-45	Healthy Control	N/A	9.32	8.11	11.01	7.64	12.12	12.89	11.7	9.58	11.21	7.64	7.64	11.48	13.35	12.8	8.22	12.27	12.39	14.04	11.3	12.31	12.06	11.75	9.44	11.73	7.64	13.63	10.53	13.96	10.18	15.22	9.49	9.07	7.64	12.44	10.43	12.21	9.99	8.1	13.77	11.71	7.64	13.44	7.64	13.77
SUN82	Diagnosis	Male	51-55	Healthy Control	N/A	9.76	9.09	10.73	10.04	12.13	13.14	11.64	7.64	11.4	7.64	7.64	11.7	14.16	13.15	8.78	12.37	12.35	14.29	11.53	12.08	12.73	11	10.12	11.91	7.64	14.02	10.81	13.76	9.75	15.19	9.6	9.9	7.64	12.77	10.45	12.31	9.64	8.52	14.12	11.46	7.64	13.78	11.8	15.19
SUN83	Diagnosis	Male	41-45	Healthy Control	N/A	10.39	9.83	10.57	7.64	11.25	12.29	11.28	10.97	11.54	7.64	7.64	11.17	13.22	12.04	8.21	11.68	12.4	14.78	11.28	12	13.13	12.08	10.56	7.64	7.64	13.1	10.85	13.38	9.78	14.44	10.17	10.57	7.64	11.8	9.66	11.81	9.97	9.06	14.25	11.92	11.34	14.03	12.8	14.67
SUN84	Diagnosis	Male	36-40	Healthy Control	N/A	9.89	9.31	11.05	9.94	12.15	12.52	11.63	10.3	11.69	7.64	7.64	11.53	13.46	12.41	8.91	12.18	12.52	14.31	11.01	12.24	12.38	12.7	10.28	11.57	7.64	13.39	11.54	13.84	10.22	14.8	9.78	10.06	7.64	12.17	10.37	12.29	9.88	8.5	14.5	11.28	7.64	13.56	7.64	14.9
SUN85	Diagnosis	Male	26-30	Healthy Control	N/A	10.58	9.6	10.75	9.73	11.5	11.85	11.05	10.98	11.42	7.64	7.64	11.21	12.93	11.62	8.33	11.8	12.91	14.9	10.99	11.77	12.62	12.13	10.71	7.64	7.64	12.7	10.49	12.97	8.6	14.08	10.16	10.3	11.7	11.37	9.93	11.73	10.41	9.26	13.84	11.84	10.55	13.1	11.85	13.18
SUN86	Diagnosis	Male	31-35	Healthy Control	N/A	9.67	8.97	11.48	7.64	11.11	12.05	11.39	9.59	12.42	7.64	7.64	11.16	13.05	11.95	8.56	11.88	11.97	13.72	10.34	11.75	11.71	12.51	9.54	11.17	7.64	12.84	11.82	14.45	9.73	14.34	9.02	9.94	7.64	11.78	9.97	11.73	9.38	8.21	15.41	11.62	7.64	13.2	7.64	12.82
SUN87	Diagnosis	Female	51-55	Healthy Control	N/A	10.33	9.78	10.99	10.38	12.05	12.06	11.44	10.65	11.71	7.64	7.64	11.22	12.78	11.97	8.15	12.06	12.78	14.8	11.09	12.02	12.67	12.15	10.5	11.55	7.64	13.07	11.23	13.22	9.21	14.06	9.96	10.32	7.64	11.57	10.13	12	9.92	9	14.03	11.83	11.21	13.61	12.87	12.91
SUN88	Diagnosis	Female	41-45	Healthy Control	N/A	10.5	9.8	11.15	10.56	11.6	12.45	11.68	7.64	12.01	7.64	7.64	11.05	13.17	12.47	8.78	12.04	12.99	15.05	12.23	12.4	12.79	11.73	10.56	11.75	7.64	13.36	11.46	14.1	9.9	14.69	9.99	10.41	7.64	12.18	9.43	12.24	9.92	9.1	14.3	12.03	7.64	13.84	12.5	12.89
SUN89	Diagnosis	Female	66-70	Healthy Control	N/A	9.78	9.08	10.59	10.31	11.3	12.58	11.31	10.03	11.87	7.64	7.64	11.08	13.59	12.47	8.36	11.91	12.46	14.26	12.1	12.68	12.6	11.42	9.94	11.56	7.64	13.4	11.31	13.51	10.04	14.7	9.6	9.91	12.46	12.17	10.01	11.84	9.35	8.71	13.67	11.52	11.32	13.51	12.79	13.14
SUN90	Diagnosis	Female	31-35	Healthy Control	N/A	10.19	8.83	10.88	7.64	12.23	12.99	11.74	10.2	7.64	7.64	7.64	11.07	13.2	13.04	8.61	12.17	12.44	14.26	10.26	11.4	12.1	11.81	9.94	11.8	7.64	13.77	10.75	13.36	10.16	15.15	9.26	10.19	7.64	12.62	10.61	12.42	9.65	8.52	14.5	11.16	7.64	13.12	7.64	13.41
SUN91	Diagnosis	Female	26-30	Healthy Control	N/A	9.9	8.77	10.36	9.85	11.62	12.01	11.1	10.21	11.38	7.64	7.64	11.14	12.99	11.49	7.95	11.86	12.4	14.2	11.02	11.72	12.08	12.17	9.76	11.02	7.64	12.86	10.96	13.12	9.27	14.2	9.44	9.75	7.64	11.47	9.86	11.76	9.61	8.21	14.4	11.33	11	13.51	12.72	14.84
SUN95	Diagnosis	Male	41-45	Healthy Control	N/A	9.76	8.28	10.95	9.85	11.71	13.14	11.62	10.07	11.37	7.64	7.64	11.26	13.57	13.01	8.83	12.29	12.61	14.37	11.42	12.23	12.65	10.78	10	12.05	7.64	13.9	10.89	13.17	10.41	15.22	9.65	9.49	7.64	12.73	10.59	12.38	9.61	8.85	13.71	11.27	7.64	7.64	7.64	14.34
SUN96	Diagnosis	Male	41-45	Healthy Control	N/A	10.13	9.65	10.66	9.86	11.57	12.37	11.51	10.79	11.82	7.64	7.64	11.33	13.53	7.64	7.94	12	12.76	14.71	11.3	12.24	12.44	11.87	10.31	11.72	7.64	13.25	10.71	12.9	9.65	14.46	10.25	10.15	7.64	11.83	9.91	12.05	9.79	9.1	14.07	11.63	7.64	13.61	11.83	14.83
SUN97	Diagnosis	Male	41-45	Healthy Control	N/A	9.92	9.55	10.63	10.05	11.68	12.2	11.42	10.69	7.64	7.64	7.64	11.26	13.56	7.64	8.59	12.04	12.69	14.49	11.13	12.55	12.61	12.26	10.34	11.75	7.64	13.14	10.95	13.27	9.7	14.38	9.77	10.2	7.64	11.78	10.27	12.12	9.99	8.82	14.04	11.84	7.64	13.16	11.62	13.76
SUN98	Diagnosis	Female	66-70	Healthy Control	N/A	10.27	9.44	10.4	10.45	11.45	12.27	11.37	7.64	12.12	7.64	7.64	11.17	13.36	12.1	8.43	11.93	12.76	14.85	12.31	12.46	12.68	11.87	10.61	11.54	7.64	13.01	11.25	13.35	9.64	14.57	9.97	10.33	7.64	11.82	9.42	11.92	9.87	8.94	13.8	11.48	7.64	13.19	11.19	13.64
SUN106	Diagnosis	Female	41-45	Healthy Control	N/A	10.06	8.19	11.03	10.47	12.15	12.66	11.76	10.06	11.62	7.64	7.64	11.42	13.37	12.44	8.46	12.19	12.29	14.22	11.74	12.52	12.35	12.07	10.33	11.66	7.64	13.99	11.22	13.06	10.27	14.2	9.63	10.32	7.64	12.4	10.39	12.29	9.68	8.62	13.72	11.98	11.96	14.14	12.39	14.75
[truncated: 100 more columns]

## Sheet: Suppl Table S11B_Indonesia
Supplementary Table S11B. dcRT-MLPA gene expression data of the Indonesia cohort (normalized to GAPDH and log2-transformed).
ID	Timepoint	Sex	Age_group	Study_Group	DM medication	AIRE	AREG	ASAP1	BCL2	BLR1	BMP6	BPI	CAMTA1	CASP8	CCL2	CCL3	CCL4	CCL5	CCL11	CCL13	CCL19	CCL22	CCR7	CD3E	CD4	CD8A	CD14	CD19	CD163	CD209	CD274	CLEC7A	CTLA4	CX3CL1	CXCL9	CXCL10	CXCL13	DSE	EGF	FASLG	FCGR1A	FLCN1	FOXP3	FPR1	GATA3	GBP1	GBP2	GBP5	GNLY
UNPAD1	Diagnosis	Male	46-50	TB-DM	Insulin	8.21	7.97	10.08	10.01	9.54	11.01	7.64	7.64	12.18	7.64	7.64	11.45	14.15	7.64	7.93	10.42	11.21	12.3	11.81	11.48	12.58	12.72	9.6	10.79	7.64	12.44	11.99	13.16	8.92	13.84	9.62	10.11	7.64	10.51	8.24	12.15	9.32	8.64	13.42	10.37	12.1	14.17	7.64	13.04
UNPAD10	Diagnosis	Male	41-45	TB-DM	Metformin	8.51	7.67	10.38	9.48	7.64	12.32	10.68	7.64	10.91	7.64	7.64	11.01	13	13.09	7.8	10.57	11.67	12.34	9.55	10.98	11.35	12.7	9.67	9.64	7.64	14.42	10.5	12.52	9.33	14.8	8.46	10.11	7.64	11.89	8.1	12.84	9.63	8.83	14.22	9.98	12.72	15.3	15.6	11.51
UNPAD11	Diagnosis	Male	56-60	TBrel-IH		8.49	7.94	9.75	9.9	10.41	11.86	10.68	7.64	11.75	7.64	7.64	11.67	14.12	7.64	8.17	10.77	11.66	12.7	11.68	12.26	12.2	12.42	10.13	11.17	7.64	12	11.26	12.51	8.31	13.66	9.19	11.27	7.64	10.55	9.04	11.27	9.54	8.62	12.46	10.77	11.46	13.69	12.27	13.62
UNPAD12	Diagnosis	Male	46-50	TB-DM	Metformin	9.15	8.28	10.37	10.94	11.08	12.12	11.93	8.7	12.42	7.64	7.64	11.12	13.69	11.47	9	11.68	11.85	13.4	11.51	12.12	12.21	12.64	10.07	11.19	16.05	13.22	11.75	13.37	8	14.14	7.64	11.63	7.64	10.73	9.31	12.57	9.7	8.65	14.09	11.06	12.79	14.59	15.09	12.8
UNPAD13	Diagnosis	Male	36-40	TBrel-IH		8.29	8.25	10.52	8.89	10.77	11.67	10.67	7.64	11.36	7.64	7.64	10.77	13.07	7.64	8.11	10.85	11.42	12.38	9.59	11.57	11.08	13	9.48	10.29	7.64	12.72	11.5	12.75	7.64	13.79	8.85	10.95	7.64	10.54	8.89	12.87	9.24	8.42	14.72	9.85	12.78	14.86	15.3	12.34
UNPAD14	Diagnosis	Male	46-50	TB-only		7.69	7.64	9.93	8.74	9.24	10.87	8.82	7.64	11.99	7.64	7.64	10.84	13.04	7.64	7.64	9.06	10.67	11.78	10.35	11.86	11.37	13.22	9.02	8.91	7.64	11.02	11.56	12.2	7.64	12.88	8.99	10.29	7.64	9.51	7.64	12.53	8.53	7.97	14.7	10.28	13.15	14.86	15.26	12.49
UNPAD15	Diagnosis	Female	36-40	TBrel-IH		8.91	7.9	10.01	9.49	8.76	11.94	13.25	8.09	11.8	7.64	7.64	10.12	13.12	12.72	8.11	10.35	11.71	12.7	9.65	11.37	11.1	12.83	9.56	10.44	16.01	12.78	12.15	12.75	8.67	14	12.13	11.52	7.64	11.54	8.63	13.04	9.56	8.5	13.81	10.34	14.21	15.56	15.74	11.95
UNPAD16	Diagnosis	Male	36-40	TB-only		8.57	8.2	9.76	9.86	10.12	11.74	7.64	7.64	11.56	7.64	7.64	11.05	13.53	7.64	8.08	10.83	11.79	12.78	11.26	10.79	12	12.23	9.96	7.64	7.64	13.52	11.81	12.9	8.71	14.29	9.35	9.53	7.64	11.04	8.5	12.81	9.42	8.93	13.54	10.13	12.45	14.34	14.59	13.6
UNPAD17	Diagnosis	Female	36-40	TBrel-IH		8.52	8.14	10.98	9.41	10.28	12.33	10.54	7.64	10.36	7.64	8.33	11.11	13.71	11.78	8.18	11.06	13.4	12.6	10.21	12	11.45	12.75	9.89	10.78	7.64	12.36	10.95	12.93	8.92	13.68	9.9	10.99	7.64	11.18	9.12	13.02	9.4	8.49	13.72	10.42	12.42	15.16	14.35	12.21
UNPAD18	Diagnosis	Female	31-35	TB-DM	Metformin	8.25	7.72	9.96	10.16	9.64	11.42	12.63	7.64	11.88	7.64	7.64	10.89	13.64	7.64	7.93	10.54	11.63	12.44	11.72	11.81	12.37	12.7	9.52	10.7	7.64	13.42	11.59	12.95	8.47	14.04	9.23	9.93	7.64	10.91	8.37	13.05	9.4	8.64	13.76	10.29	13.11	15.16	15.21	12.26
UNPAD19	Diagnosis	Male	46-50	TB-DM	Metformin	9.52	8.41	10.18	10.36	11.14	12.83	11.41	7.64	11.1	7.64	7.64	10.82	13.31	12.81	8.76	11.52	12.75	13.74	10.68	11.2	11.89	11.5	10.67	11.26	15.8	14.25	10.75	12.27	8.96	14.95	8.79	12.13	7.64	11.41	9.67	12.69	10.01	9.07	13.55	10.72	12.18	14.45	14.45	11.83
UNPAD2	Diagnosis	Male	41-45	TBrel-IH		7.77	7.74	10.46	9.63	10.45	11.76	9.94	7.64	11.73	7.64	7.64	11.44	13.65	7.64	7.83	10.75	11.05	12.21	11.08	12.03	11.48	12.71	9.48	10.05	7.64	12.9	10.99	13.44	8.06	13.62	8.67	10.34	7.64	10.61	8.29	10.99	8.91	8.61	14.49	10.37	11.19	14.12	11.73	14.72
UNPAD20	Diagnosis	Female	51-55	TB-only		8.62	7.64	9.97	10.74	10.04	11.34	7.64	7.64	11.86	7.64	7.64	10.73	13.22	10.89	7.83	11.23	11.21	12.72	11.31	12.32	12.19	13.03	9.33	10.84	15.68	12.38	10.89	12.66	7.64	13.65	8.87	10.85	10.21	10.01	8.43	12.53	9.1	8.19	14.31	10.45	13.07	14.64	15.12	12.97
UNPAD23	Diagnosis	Male	51-55	TBrel-IH		8.48	7.78	10.05	10.32	10.95	11.71	10.82	7.64	10.88	7.64	7.64	10.71	13.48	11.97	7.79	11.42	11.84	12.68	10.12	11.71	11.48	12.75	9.76	10.76	15.34	12.91	10.26	12.65	7.97	7.64	7.91	11.35	10.54	10.25	9.12	12.38	9.27	8.45	13.64	10.39	10.79	13.3	13.65	12.72
UNPAD24	Diagnosis	Female	56-60	TB-DM	Metformin	9.68	8.73	10.6	10.43	10.65	13.41	7.64	7.73	11.66	7.64	7.64	10.71	13.79	14.11	7.89	11.29	7.64	12.9	11.19	11.74	12.19	12.61	10.73	11.13	17.32	14.59	11.89	12.76	10.26	7.64	7.64	11.87	12.09	12.02	8.75	12.04	10.29	9.45	13.66	10.08	11.14	13.95	7.64	12.57
UNPAD25	Diagnosis	Female	46-50	TB-DM	Metformin	9.21	8.31	9.97	7.64	10.59	12.61	11.27	7.64	10.69	7.64	7.64	10.2	12.71	12.74	8.76	11.29	12.29	13.22	9.02	10.43	11.12	11.14	10.03	11.28	15.83	13.94	11.01	12.57	8.1	7.64	8.85	11.77	11.44	11.15	9.76	13.36	9.69	8.87	13.53	10.04	13.74	15.13	15.76	11.38
UNPAD26	Diagnosis	Female	41-45	TBrel-IH		9.21	8.36	11	10.1	10.3	12.81	7.64	7.64	11.77	7.64	7.64	11.19	13.63	12.53	8.2	11.16	12.27	13.57	11.73	11.67	12.31	12.39	10.24	11.46	15.94	13.89	11.56	13.98	9.18	7.64	9	11.82	11.54	11.48	9.21	12.67	9.87	8.82	13.2	11.22	11.99	14.2	12.77	13.06
UNPAD27	Diagnosis	Female	36-40	TB-only		9.05	8.7	10.66	10.49	10.43	12.41	11.75	7.64	11.8	7.64	7.64	11.21	13.43	12.94	8.61	11.48	12.15	13.29	10.93	11.73	12.07	12.32	10	11.25	15.96	13.44	11.76	13.27	8.17	14.71	8.33	11.8	7.64	10.97	9.45	13.04	9.66	8.56	13.88	10.15	13.33	14.73	15.51	12.45
UNPAD28	Diagnosis	Male	31-35	TB-DM	Metformin	9.28	8.85	10.29	10.21	10.44	12.11	10.25	8.5	11.9	7.64	7.64	11.4	13.65	7.64	8.4	10.81	12.22	13.71	11.79	11.77	12.49	11.98	10.86	7.64	7.64	13.33	11.48	13.05	8.82	14.49	10.34	10.79	7.64	11.19	8.67	12.14	10.11	9.56	12.96	10.98	11.92	14.35	13.62	12.64
UNPAD29	Diagnosis	Female	36-40	TB-DM	Metformin	8.33	7.64	10.46	10.43	11.33	12.17	11.68	7.64	11.89	7.64	7.64	11.4	14.21	12.76	8.12	11.32	11.26	12.38	11.4	12.29	12.44	12.02	9.92	11.37	15.3	13.34	11.03	13.07	8.21	7.64	8.64	11.33	11.03	10.67	9.51	12.52	9.05	8.56	13.38	10.89	13.02	14.46	15.07	12.88
UNPAD3	Diagnosis	Male	26-30	TB-only		8.69	8.02	10.6	9.77	10.81	12.13	10.96	7.64	11.46	7.64	7.64	10.83	13.65	7.64	8.23	10.58	11.75	13.04	11.53	11.68	11.91	12.58	9.66	10.13	7.64	13.29	11.25	12.9	8.27	14	9.35	11.27	7.64	10.84	7.64	12.81	9.73	8.57	13.49	10.53	13.9	15.28	15.7	11.89
UNPAD30	Diagnosis	Male	56-60	TB-only		9.26	8.46	10.7	10.02	11.07	12.62	11.39	7.64	12.08	7.64	7.64	11.37	13.41	12.6	8.69	11.74	11.96	13.13	10.59	11.99	12.59	12.36	10.22	10.9	16.15	13.81	11.47	13.15	8.29	14.83	7.64	11.45	7.64	11.25	9.6	12.09	9.68	8.86	14.7	10.09	12.07	14.56	14.08	14.37
UNPAD31	Diagnosis	Male	61-65	TB-DM	Metformin	7.93	7.87	10.25	9.43	9.87	11.58	10.78	7.64	11.72	7.64	7.64	11.28	13.71	10.83	7.82	10.98	12.1	12.16	11.1	11.7	11.98	12.74	9.31	10.88	7.64	12.07	11.92	12.91	7.69	13.12	9.45	10.88	7.64	10.25	8.85	12.93	9.21	8.46	13.94	10.57	13.4	14.98	15.66	13.39
UNPAD32	Diagnosis	Female	41-45	TB-DM	Metformin	8.82	8.31	10.22	9.85	10.8	12.78	11.01	7.64	11.25	7.64	7.64	11.21	13.79	12.28	8.48	11.3	7.64	13.44	11.33	12.02	12.52	11.58	10.76	10.93	7.64	14.24	11.18	13.06	9.05	7.64	9.22	11.7	11.67	11.56	9.36	11.85	9.87	8.97	13.45	10.62	11.32	14.6	12.29	12.78
UNPAD33	Diagnosis	Female	46-50	TB-only		8.62	7.86	10.65	10.41	10.66	11.88	10.22	7.82	11.81	7.64	7.64	11.44	13.66	12.1	7.85	10.61	11.81	12.8	11.56	12.06	12.3	12.68	10.17	10.72	7.64	12.97	11.74	13.5	8.21	13.89	8.8	10.48	7.64	10.69	8.55	12.16	9.47	8.74	13.4	10.03	12.54	14.12	14.37	13.12
UNPAD34	Diagnosis	Male	56-60	TB-only		8.35	8.37	10.32	10.03	10.45	11.81	13.34	7.64	12.1	7.64	7.64	12.02	14.37	11.12	8.23	10.97	11.39	12.65	11.98	12.15	12.8	12.3	9.92	10.63	7.64	11.44	11.69	13.62	7.64	13.74	9.14	11.03	7.64	10.49	8.65	11.63	9.52	8.62	13.58	10.86	11.91	14.13	13.48	14.71
UNPAD35	Diagnosis	Female	46-50	TB-DM	Insulin and Metformin	9.1	8.34	11.6	10.29	11.05	12.98	12.1	7.64	11.68	7.64	7.64	10.97	13.48	13.64	8.98	11.63	12.19	12.99	10.44	11.61	11.16	12.57	9.8	11.83	15.61	13.71	11.85	13.41	9.09	15.07	8.08	11.65	11.65	11.42	9.77	13.15	9.56	8.4	14.14	9.55	13.66	14.4	16.09	12.03
UNPAD36	Diagnosis	Male	66-70	TB-DM	Metformin	9.43	8.77	10.5	10.35	10.77	11.99	10.7	7.64	11.13	7.64	7.64	10.78	13.52	7.64	8.61	11.19	12.45	13.29	11.19	11.57	12.12	11.58	10.27	11.25	16.33	11.9	11.38	13.03	8.71	14.66	8.34	12.02	7.64	11.06	9.14	12.51	9.92	8.5	13.69	10.98	13.25	14.66	15.77	11.27
UNPAD37	Diagnosis	Female	46-50	TBrel-IH		8.29	7.64	10	9.84	9.98	11.24	9.92	7.64	11.82	7.64	7.64	10.22	12.58	7.64	7.71	10.51	11.29	12.26	11.09	11.47	11.18	13.2	9.64	10.45	7.64	12.42	11.62	13.57	9.15	13.83	8.95	9.83	7.64	7.64	8.13	12.24	9.41	8.37	13.08	9.87	13.22	14.11	15.14	11.24
UNPAD38	Diagnosis	Male	46-50	TB-only		9.02	8.75	10.94	9.63	10.46	12.53	11.18	7.64	11.55	7.64	7.64	10.1	12.92	11.81	8.74	11.06	7.64	13.17	10.99	11.45	11.5	11.69	10.48	11.44	7.64	14.02	11.42	14.03	8.4	14.37	8.99	11.94	7.64	11.25	9.21	11.82	9.84	8.68	13.67	11.11	12.42	14.07	14.6	11.41
UNPAD39	Diagnosis	Male	61-65	TB-only		9.95	9.12	10.38	7.64	11.74	12.6	11.49	7.64	11.16	7.64	7.64	10.91	13.18	12.51	9.4	11.96	7.64	13.71	10.25	12.06	11.93	12.19	10.83	11.73	16.61	13.8	11.29	12.32	8.92	7.64	8.44	12.15	11.33	11.26	10.3	12.43	10.19	9.3	13.5	10.59	12.68	14.14	14.15	13.11
UNPAD4	Diagnosis	Male	51-55	TB-DM	Metformin	8.73	8.11	10.3	8.72	10.34	12.24	10.41	8.02	10.93	7.64	7.64	10.86	13.29	11.6	7.64	10.67	7.64	12.73	10.25	11.58	11.51	12.46	9.87	10.3	7.64	12.35	11.49	12.41	8.44	13.57	9.22	11.3	7.64	10.95	8.26	12.77	9.79	8.77	13.78	9.57	13.28	15.1	15.16	12.38
UNPAD40	Diagnosis	Male	31-35	TB-only		8.93	8.59	10.79	10.61	11.05	11.95	7.64	7.64	12.14	7.64	7.9	11.77	13.94	12.64	8.84	11.59	11.95	13	11.34	12.09	11.93	12.7	10	11.3	15.61	12.87	11	13.39	7.83	14.1	7.64	11.56	10.63	10.5	9.41	12.11	9.58	8.64	13.71	11.03	12.03	13.72	14.07	14.17
UNPAD41	Diagnosis	Male	51-55	TBrel-IH		9.78	9.07	10.85	9.91	10.61	13	10.93	7.64	10.22	7.64	7.64	10.89	13.5	7.64	9.33	11.28	13.03	13.92	10.32	11.47	11.96	11.16	10.97	11.02	7.64	14.3	10.22	12.18	7.64	15.7	9.76	12.26	7.64	7.64	9.81	12.32	10.33	9.65	13.04	11.12	11.24	7.64	12.88	12.52
UNPAD42	Diagnosis	Male	36-40	TBrel-IH		7.93	7.64	10.15	8.91	9.44	11.54	9.94	7.64	11.47	7.64	7.64	10.13	13.15	7.64	7.64	10.14	11.05	11.87	10.11	11.26	10.62	13.16	9.1	9.56	7.64	11.83	11.28	13.29	7.92	13.54	8.95	10.74	7.64	10.26	7.89	12.26	8.94	7.7	13.93	10.01	12.61	13.97	14.87	11.74
UNPAD43	Diagnosis	Male	36-40	TBrel-IH		7.74	7.64	10.27	8.48	9.63	11.02	9.72	7.64	11.41	7.64	7.64	10.45	13.32	10.11	7.64	10.47	7.64	11.44	10.19	11.4	10.58	13.32	8.82	9.99	7.64	10.91	10.72	12.83	7.64	12.55	9.44	10.46	7.64	9.53	8.05	12.1	8.7	7.84	13.47	9.9	13.04	14.22	14.89	12.33
UNPAD44	Diagnosis	Female	46-50	TB-only		9.01	8.33	10.82	10.32	10.89	11.83	11.45	7.64	11.57	7.64	7.64	10.82	14.05	11.65	8.33	11.65	7.64	12.55	10.83	11.7	11.78	13.32	9.66	11.08	16.13	12.59	11.02	13.14	7.64	14.1	8.37	11.39	7.64	10.44	9.42	13	9.57	8.05	14.03	10.34	12.81	14.14	15.36	12.22
UNPAD45	Diagnosis	Male	46-50	TB-DM	Metformin	8.85	8.12	10.28	10.28	10.92	12.16	11.26	7.64	11.23	7.64	7.64	10.42	13.34	12.73	8.37	11.29	7.64	13.04	11.1	11.57	11.76	11.7	9.97	11.53	7.64	13.04	11.64	12.88	8.65	7.64	8.78	11.8	10.93	10.74	9.79	12.52	9.72	8.64	13.09	10.1	12.6	13.27	14.86	11.71
UNPAD46	Diagnosis	Female	36-40	TBrel-IH		9.2	8.74	9.91	10.27	10.63	12.44	10.81	8.95	10.76	7.64	7.64	9.75	13.05	12.9	8.98	11.25	12.6	13.32	10.45	10.94	11.21	11.08	10.5	11.07	16.29	13.15	11.14	12.54	9.16	14.82	9.32	12.11	7.64	11.62	9.28	12.15	10.07	8.68	13.07	10.78	12.87	14.32	14.89	11.09
UNPAD47	Diagnosis	Female	46-50	TB-DM	Metformin	9.21	8.35	10.56	10.61	10.87	12.37	7.64	7.64	11.41	7.64	7.64	10.97	13.87	12.99	9.16	11.54	12.68	13.8	11.77	12.09	12.34	11.68	10.59	7.64	16.09	13.32	11.26	12.93	8.38	14.64	8.14	12.05	7.64	10.94	9.68	12.62	10.07	9.12	13.48	11.46	12.49	13.9	14.15	12.07
UNPAD48	Diagnosis	Male	41-45	TB-DM	Metformin	8.78	8.15	9.63	9.61	10.41	10.83	10.13	7.64	11.64	7.64	7.64	10.75	12.93	12.22	8.1	10.56	13.58	12.41	10.41	10.36	11.56	12.84	9.69	10.76	7.64	12.63	11.23	13.25	8.08	13.87	9.87	10.94	7.64	10.5	8.67	12.93	9.64	8.3	13.91	9.74	13.54	14.79	15.32	11.8
UNPAD49	Diagnosis	Female	61-65	TB-DM	Insulin	8.3	8.17	10.12	9.8	10.19	12.15	10.61	7.64	11.3	7.64	7.64	10.64	13.68	11.47	8.33	10.99	13.1	12.26	10.73	11.31	11.45	12.26	9.57	10.68	7.64	12.94	11.32	13.38	8.23	13.91	9.4	11.11	7.64	10.89	9.14	12.52	9.36	8.31	13.39	10.45	12.85	14.56	14.74	11.94
UNPAD50	Diagnosis	Male	21-25	TB-DM	Metformin	8.03	7.67	9.85	9.63	9.97	11.27	10.64	7.64	11.29	7.64	7.64	10.79	12.6	10.73	8	10.92	11.42	12.41	10.94	11.88	11.43	12.52	9.48	10.56	7.64	11.86	11.17	12.72	7.64	12.64	8.3	10.71	7.64	9.95	9.01	12.3	9.08	8.45	13.53	9.42	13.01	14.08	14.81	12.48
UNPAD51	Diagnosis	Male	66-70	TB-DM	Insulin	8.85	8.52	10.15	10.88	11.71	12.36	11.83	7.64	11.76	7.64	7.64	11.1	13.87	12.96	9.5	11.75	12.08	13.15	12.23	12.27	12.23	11.11	10.38	12.06	15.84	13.18	11.07	12.72	8.29	14.54	7.79	11.95	11.07	10.84	9.69	12.19	9.76	8.52	13.17	11.04	11.39	12.74	13.21	12.13
UNPAD53	Diagnosis	Male	61-65	TB-DM	Metformin	9.04	8.42	10.45	10.6	10.81	11.81	11.42	7.64	12.16	7.64	7.64	10.67	13.73	11.91	8.71	11.58	7.64	12.67	11.64	10.78	11.87	12.99	9.72	11.27	15.99	12.53	10.75	12.42	7.64	13.87	7.64	11.43	7.64	10.35	9.23	12.62	9.51	8.11	14.81	9.91	12.58	13.45	14.87	12.37
UNPAD54	Diagnosis	Female	46-50	TB-DM	Insulin	9.66	9.24	11.07	10.27	11.17	12.72	11.43	7.64	11.23	7.64	7.97	11.09	14.01	12.43	9.56	11.77	12.43	13.55	10.67	11.58	12.05	11.59	10.41	12.02	16.55	13.9	11.62	12.34	8.89	14.96	8.23	11.95	7.64	11.41	10.25	13.09	10.42	9.05	13.76	9.85	13.51	14.71	15.6	11.98
UNPAD55	Diagnosis	Male	46-50	TB-DM	Metformin	8.42	7.92	10.04	9.7	10.08	11.83	10.41	7.64	11.69	7.64	7.64	10.9	13.36	11.15	7.64	10.9	12.99	12.24	11.48	12.17	12.47	12.24	9.46	10.51	7.64	11.1	11.36	12.78	8.06	13.18	9.36	10.75	7.64	10.53	8.58	11.96	9.22	8.43	12.96	10.79	12.85	14.65	14.9	13.21
UNPAD56	Diagnosis	Female	41-45	TB-only		11.05	9.91	11.06	7.64	12.03	14.55	12.31	7.64	7.64	7.64	7.64	11.5	13.55	14.45	9.85	12.42	13.42	15.23	10.2	12.13	12.88	10.93	12.24	12.42	17.3	15.56	11.14	12.61	10.85	16.47	9.76	13.06	7.64	13.33	11.01	13.02	10.9	10.68	13.56	12.03	11.99	14.77	12.83	12.99
UNPAD57	Diagnosis	Female	36-40	TB-only		10.21	9.32	10.49	9.78	11.02	12.95	11.34	7.64	11	7.64	7.64	7.64	13.53	12.55	9.22	11.84	12.9	14.12	10.87	11.59	12.27	11.86	10.99	7.64	16.36	13.99	10.98	12.15	8.9	7.64	9.79	12.59	11.69	11.56	10.13	13.13	10.36	9.46	13.15	7.64	13.79	14.95	14.56	11.91
UNPAD58	Diagnosis	Female	56-60	TB-DM	Metformin	8.67	8.09	10.33	10.4	10.53	11.83	10.04	7.64	12.07	7.64	7.64	10.9	14.18	12.52	8.17	10.71	11.95	12.93	12.14	12.47	12.71	12.6	9.91	10.6	7.64	12.23	11.04	13.21	8.34	13.88	8.95	11.16	7.64	10.92	7.64	11.44	9.5	8.94	13.36	10.26	10.33	13.48	11.25	13.39
UNPAD59	Diagnosis	Female	31-35	TB-only		9.72	8.86	9.74	7.64	11.46	12.85	11.63	7.64	11.43	7.64	7.64	10.92	13.81	13.07	9.12	12.07	12.83	14.05	11.34	11.44	12.47	12.01	11.26	12.04	16.69	13.59	10.52	12.04	8.96	14.76	7.85	12.53	7.64	11.38	10.13	12.56	10.24	8.89	13.93	11.64	12.1	13.32	13.45	12.58
UNPAD6	Diagnosis	Female	51-55	TB-DM	Insulin	9.07	8.46	10.76	10.4	11.35	13.11	11.81	8.56	11.77	7.64	7.64	11.1	13.47	7.64	9.16	11.97	12.41	13.16	11.55	11.94	12.01	12.55	10.31	12.13	7.64	14.03	12.14	13.12	9.17	15.15	11.02	11.71	7.64	11.81	10.05	12.98	9.82	9.07	13.83	10.31	13.68	15.2	15.12	12.74
UNPAD60	Diagnosis	Male	61-65	TBrel-IH		8.03	7.64	9.86	9.61	10.16	10.98	11.33	7.64	12.07	7.64	7.64	10.32	13.19	11.46	7.64	10.8	11.34	11.79	10.56	10.67	10.64	12.42	9.1	10.52	15.19	12.15	10.65	12.69	7.64	13.08	7.76	10.87	7.64	9.52	8.32	12.56	9.01	7.64	13.86	10.11	12.53	13.68	14.55	11.84
UNPAD61	Diagnosis	Male	56-60	TB-DM	Insulin	8.7	8.43	9.98	10.63	10.7	12.03	11.82	7.64	12.14	7.64	8.15	10.69	13.16	12.56	8.87	11.6	12.18	13.05	11.73	11.89	11.82	12.57	10.08	11.58	15.76	13	11.47	12.95	7.92	14.19	7.64	11.68	7.64	10.59	9.46	12.04	9.44	8.46	13.83	10.84	11.62	12.94	12.4	11.96
UNPAD62	Diagnosis	Female	46-50	TB-DM	Insulin	8.04	7.64	10.54	7.64	14.86	12.29	7.64	7.64	12.15	7.64	7.64	10.94	13.91	7.64	7.64	7.64	11.17	12.43	12.67	11.9	12.06	13.27	9.07	7.64	7.64	13.37	11.6	13.94	8.48	14.45	9.4	10.77	7.64	11.13	7.64	12.8	9.16	8.1	13.8	10.67	13.05	14.74	15.39	13.24
UNPAD63	Diagnosis	Female	56-60	TB-only		9.28	8.44	10.09	11	11.7	12.18	11.54	7.64	11.97	7.64	7.64	12.03	14.88	12.19	8.58	11.9	7.64	13.5	12.54	12.51	13.5	11.46	10.74	11.21	16.35	13.17	10.74	13	7.96	14.46	8.37	11.6	7.64	10.72	9.15	11.66	9.71	8.99	13.63	11.34	10.95	12.93	11.58	13.81
UNPAD64	Diagnosis	Male	61-65	TB-DM	Metformin	8.41	8.25	10.1	9.92	10.5	11.25	10.24	7.64	11.92	7.64	7.64	10.58	13.06	7.64	8.17	10.68	11.74	12.51	11.18	10.47	11.95	12.04	9.91	11	7.64	12.5	10.91	12.72	8.45	13.97	9.95	10.74	7.64	10.94	8.43	12.28	9.43	8.33	13.99	10.49	13.15	14.22	15.37	11.99
UNPAD65	Diagnosis	Male	41-45	TBrel-IH		8.57	7.85	10.14	9.96	9.24	11.15	10.12	7.64	11.47	7.64	7.64	10.31	13.02	7.64	8.02	10.66	11.63	12.4	10.5	10.46	10.76	12.94	9.73	10.54	7.64	12.84	11.47	13.2	8.26	14.04	9.53	10.47	7.64	7.64	8.38	12.72	9.48	8.35	13.97	9.99	13.28	14.44	15.62	11.38
UNPAD66	Diagnosis	Male	41-45	TB-only		9.66	9.15	10.85	10.25	11.17	11.74	11.31	9.21	11.98	7.64	7.64	9.79	13.37	12.23	8.72	11.63	14.91	13.26	10.97	11.63	11.3	11.86	10.53	11.56	17.29	12.97	12.23	13.66	7.64	14.05	9.01	12.59	7.64	10.31	9.78	12.68	10.58	8.87	14.37	9.85	14.14	13.4	16.43	11.79
UNPAD67	Diagnosis	Female	36-40	TB-only		9.5	8.75	10.14	10.66	11.03	12.15	10.35	9.16	10.9	7.64	7.64	10.09	12.87	12.89	8.88	11.19	12.42	13.58	11.72	10.99	11.67	9.49	10.8	11.05	7.64	12.83	10.43	12.51	8.99	14.15	10.05	12.03	7.64	11.31	8.75	11.61	9.83	8.94	12.96	11.02	12.25	13.39	14.04	11.68
UNPAD68	Diagnosis	Male	41-45	TBrel-IH		8.61	8.69	10.35	10.47	10.84	12.45	11.07	7.64	11.22	7.64	7.64	9.52	13.04	7.64	8.2	11.06	11.97	13.26	12.22	11.46	11.39	12.04	10.19	11.02	7.64	13.42	11.29	13.48	8.37	14.29	9.2	11.59	7.64	11.12	8.97	12.14	9.8	8.42	13.64	10.86	12.82	13.86	14.74	10.78
UNPAD7	Diagnosis	Female	61-65	TBrel-IH		8.62	8.17	10.11	10.75	9.74	11.23	11.19	7.64	12.21	10.29	7.64	11.21	14.01	10.72	8.07	11.45	11.44	12.56	11.3	11.82	11.96	13.17	9.25	10.99	15.94	12.33	11.79	13.06	7.64	13.67	7.88	11.18	7.64	9.76	8.53	12.87	9.31	7.99	13.89	10.5	13	14.21	14.92	12.96
UNPAD70	Diagnosis	Female	36-40	TBrel-IH		8.52	7.64	9.54	9.96	9.24	11.14	9.96	7.64	11.89	7.64	7.64	10.97	13.51	7.64	7.92	10.75	11.38	12.54	11.71	11.33	11.59	12.54	9.79	10.44	7.64	12.17	11.16	12.72	7.68	13.59	9.39	10.49	7.64	7.64	8.32	12.32	9.29	8.56	13.41	9.64	12.52	13.97	14.84	12.27
UNPAD71	Diagnosis	Female	36-40	TBrel-IH		9.82	8.71	10.77	10.36	10.49	13.5	11.08	9.46	11.79	7.64	7.64	11.04	13.4	14.09	8.72	11.18	13.04	14.03	11.32	11.52	12.33	12.32	10.86	11.21	16.29	14.47	11.5	12.99	10.01	7.64	8.32	12.29	12.24	12.17	9.31	12.52	10.31	9.26	13.7	10.98	12.08	14.33	13.06	12.31
UNPAD72	Diagnosis	Male	41-45	TB-DM	Insulin	8.59	8.07	10.42	10.42	10.87	11.78	7.64	7.64	12.28	9.97	7.64	11.22	13.72	12.5	8.89	11.33	11.63	12.69	12.15	12.33	12.3	12.24	9.54	11.46	15.34	12.64	11.9	13.1	8.06	7.64	8.47	11.26	10.45	7.64	9.13	12.63	9.37	8.36	13.97	10.88	13.11	13.82	15.4	13.89
UNPAD73	Diagnosis	Female	51-55	TB-DM	Metformin	9.14	8.52	11.06	10.55	11.58	13.81	11.71	7.64	11.68	7.64	7.64	11.74	14.61	13.76	9.54	11.76	7.64	13.3	11.65	12.27	13.25	10.77	10.14	7.64	16	14.99	11.85	13.02	9.96	7.64	7.86	11.42	12.52	12.51	10.5	12.55	9.81	8.86	13.31	11.4	12.45	14.6	12.91	14.18
UNPAD74	Diagnosis	Male	66-70	TB-DM	Insulin	8.96	8.06	10	10.09	10.05	12.04	10.25	8.21	11.34	7.64	7.64	11.36	13.52	7.64	7.78	10.95	11.74	12.77	11.13	11.57	11.89	11.7	10.43	10.74	7.64	13.3	10.73	12.83	8.82	14.56	9.33	10.32	7.64	7.64	8.82	11.43	9.44	9.24	12.66	10.6	9.29	13.49	10.17	13.05
UNPAD75	Diagnosis	Male	46-50	TB-DM	Metformin	7.83	7.64	10.01	9.26	9.73	11.44	7.64	7.64	11.5	7.64	7.64	10.13	12.66	10.73	7.64	10.25	10.9	12.2	10.52	10.84	11.04	12.52	9.12	9.54	7.64	12.25	11	12.46	7.64	13.37	9.28	10.58	7.64	10.2	7.64	12.53	8.95	7.64	14.05	9.07	13.19	14.18	15.05	11.45
UNPAD76	Diagnosis	Female	56-60	TB-DM	Metformin	8.6	7.8	10.41	7.64	10.8	12.06	11.32	7.64	11.65	7.64	7.64	10.17	13.58	12.78	8.52	11.43	11.81	12.52	9.05	10.52	10.85	12.37	9.4	10.9	15.37	13.11	10.81	12.7	7.97	14.17	7.64	11.25	10.84	10.71	9.41	12.46	9.24	8.19	14.02	9.31	12.13	13.65	14.09	11.19
UNPAD77	Diagnosis	Female	41-45	TB-DM	Metformin	8.47	7.78	10.25	9.96	11.04	11.43	11.4	7.64	11.93	7.64	7.64	10.53	12.96	12.36	8.45	11.32	11.59	12.46	10.43	11.11	10.93	13.26	9.36	11.3	15.12	12.4	11.47	13.22	7.64	13.61	7.87	11.06	7.64	10.02	9.23	12.97	9.24	7.99	14.29	10.32	13.05	13.82	15.15	11.73
UNPAD78	Diagnosis	Male	46-50	TB-DM	Insulin	8.98	8.2	9.86	11.12	12.03	12.06	11.79	7.64	11.81	7.64	7.64	10.2	13.5	12.48	8.8	12.14	12.24	12.96	10.91	10.96	11.22	10.94	10.31	11.66	16	13.21	10.8	12.19	8.4	7.64	8.06	11.79	10.89	10.62	9.85	12.04	9.48	8.58	13.84	10.43	11.89	12.98	13.8	11.8
UNPAD79	Diagnosis	Male	56-60	TB-DM	Insulin	9.11	8.82	11.57	10.6	11.01	12.52	11.55	7.64	11.93	7.64	8.06	10.96	14.2	12.84	7.64	11.86	12.33	13.44	12.44	12.07	12.47	11.36	10.82	12.42	15.96	13.47	11.5	13.34	8.68	14.64	7.64	12.09	7.64	11.1	7.64	12.1	9.76	8.7	13.67	11.45	10.02	12.17	11.05	12.58
UNPAD8	Diagnosis	Male	56-60	TB-DM	Metformin	8.44	7.81	10.44	8.58	7.64	11.64	11.43	7.64	11.99	7.64	7.64	10.7	13.39	7.64	7.64	9.69	11.44	12.34	10.55	11.64	11.82	12.77	9.36	8.82	7.64	12.42	11.01	13.12	7.65	13.45	9	11.15	7.64	10.31	7.64	12.69	9.25	8.25	13.64	10.65	13.01	14.62	15.35	12.27
UNPAD80	Diagnosis	Female	56-60	TB-DM	Insulin	7.86	7.71	10.37	10.34	11.09	12.05	10.99	7.64	11.84	7.64	7.64	11.3	13.64	7.64	8.13	11.01	11.11	12.84	12.1	12.52	12.77	12.26	9.39	10.9	7.64	13.26	11.57	13.62	8.13	13.98	8.95	10.73	7.64	10.79	8.83	12.15	9.05	8.47	13.53	10.94	12.16	14.35	13.81	13.06
UNPAD81	Diagnosis	Male	46-50	TB-DM	Missing	8.82	8.32	10.04	10.1	10.46	11.79	10.35	7.64	11.49	7.64	7.64	9.92	12.94	12.78	7.94	10.59	7.64	12.84	11.29	10.95	11.49	12.28	9.72	10.55	7.64	12.55	11.48	12.7	8.23	14.05	9.18	11.45	10.64	11.01	8.15	12.35	9.42	8.32	14.21	9.72	12.86	14.18	15.05	10.74
UNPAD9	Diagnosis	Male	51-55	TB-DM	Metformin	9.04	8.62	10.13	10.22	11.06	7.64	11.19	8.73	11.45	7.64	7.64	11.08	13.59	12.59	8.84	11.78	7.64	12.99	10.97	12.15	12.28	12.42	10.18	11.37	16.28	13.97	11.08	12.16	9.14	7.64	8.19	11.48	11.33	11.21	9.63	11.9	9.8	8.94	13.65	9.27	11.19	13.91	12.76	13.19
UNPAD1	Month 2	Male	46-50	TB-DM	Insulin	11.43	9.71	11.16	10.41	11.45	14.44	11.87	11.15	7.64	7.64	7.64	12.66	13.82	14.88	9.99	11.56	13.57	15.62	10.85	12.38	13.8	9.83	12.84	12.29	7.64	15.4	8.7	12.92	11.45	17.1	12.28	12.39	7.64	7.64	10.79	12.82	10.93	11.35	12.44	12.84	7.64	7.64	7.64	14.25
UNPAD10	Month 2	Male	41-45	TB-DM	Metformin	8.99	7.75	9.98	9.77	9.78	11.34	10.08	7.68	11.41	7.64	7.64	11.27	13.38	12.48	7.76	10.74	12.99	12.58	10.96	10.85	12.25	12.72	9.96	7.64	7.64	13.26	11.11	12.77	8.62	14.16	8.84	10.33	7.64	11.05	8.54	12.54	9.55	9.42	14.02	10.05	13.31	14.95	15.29	12.54
UNPAD11	Month 2	Male	56-60	TBrel-IH		7.85	7.66	9.87	9.92	10.72	11.59	10.51	7.64	11.74	7.64	7.64	11.51	13.82	7.64	8.01	10.71	11.29	12.27	11.74	12.54	12.14	12.4	9.98	10.59	7.64	11.8	11.15	12.47	7.93	13.57	9.17	10.81	7.64	10.25	8.59	11.07	9.3	8.73	12.79	10.76	11.34	13.55	12.24	13
UNPAD12	Month 2	Male	46-50	TB-DM	Metformin	9.12	8.39	10.34	10.35	10.67	12.12	10.97	7.64	11.92	7.64	7.64	10.88	13.25	11.4	8.53	11.51	12.04	13.45	11.29	11.99	12	12.6	10.37	11.27	16.29	13.38	11.2	12.95	8.39	14.27	7.64	11.73	7.64	10.75	9.39	11.85	9.6	8.9	14.05	11.23	11.3	13.78	12.17	12.63
UNPAD13	Month 2	Male	36-40	TBrel-IH		8.99	8.61	10.56	7.64	13.01	11.8	7.64	7.64	11.97	7.64	7.64	11.09	13.55	7.64	7.64	7.64	12.11	12.88	12.1	11.78	11.93	12.98	10.31	7.64	7.64	11.09	11.76	12.68	7.64	14.09	9.92	11.43	7.64	10.56	11.18	13.4	9.62	8.87	14.69	10.31	13.68	15.48	15.92	13.61
UNPAD15	Month 2	Female	36-40	TBrel-IH		8.66	8.33	10.85	9.42	9.51	11.7	7.64	7.64	12.03	7.64	7.64	11.02	13.21	12.15	7.82	10.58	11.95	12.62	10.66	11.56	11.62	12.78	9.68	10.57	7.64	13.55	12.55	13.55	8.96	14.54	8.98	10.15	7.64	7.64	8.59	13.41	9.72	8.53	13.85	10.09	13.67	15.51	16.26	12.97
UNPAD16	Month 2	Male	36-40	TB-only		8.66	8.16	10.02	10.59	10.11	11.95	7.64	7.64	12.41	7.64	7.64	12.02	14.16	11.77	7.74	10.8	11.72	13.08	12.48	11.41	12.88	12.39	10.2	10.32	7.64	13.35	11.76	13.2	8.52	14.36	10.01	10.42	7.64	7.64	7.96	12.12	9.65	9	13.27	10.78	11.93	14.41	14.13	14.6
UNPAD17	Month 2	Female	36-40	TBrel-IH		8.81	8.48	10.78	9.27	10.59	12.32	10.62	7.82	10.25	7.64	7.64	10.95	13.82	11.92	8.1	11	13.63	12.89	10.26	12.61	11.72	12.57	10.07	10.7	7.64	13.76	10.91	12.69	8.88	13.76	9.33	11.22	7.64	11.18	9.07	12.84	9.55	8.67	13.05	9.79	11.65	14.51	15.08	11.82
UNPAD18	Month 2	Female	31-35	TB-DM	Metformin	8.91	7.77	10.01	10.22	9.82	11.64	7.64	7.64	12.26	7.64	7.64	11.28	14.29	12.44	8.23	10.74	12	13.14	12.45	12.61	12.9	12	9.49	10.39	16.17	12.37	12.39	12.64	8.3	14.05	8.12	11.66	7.64	10.78	7.79	12.91	9.5	9.06	13.29	11.23	13.26	15.14	15.64	13.19
UNPAD19	Month 2	Male	46-50	TB-DM	Metformin	8.93	8.34	10.4	10.04	10.35	13.04	10.66	7.64	12.22	7.64	7.64	11.47	14.16	12.77	8.71	11.57	12.16	13.21	12.31	11.99	12.41	11.9	10.01	10.66	15.85	13.58	11.6	13.15	9.22	14.91	7.74	11.78	11.78	11.46	9.32	12.43	9.58	8.72	12.88	11.17	12.22	13.71	14.27	12.62
UNPAD2	Month 2	Male	41-45	TBrel-IH		8.38	8.24	10.7	9.24	10.09	11.89	7.64	7.64	12.01	7.64	7.64	11.24	13.55	11.22	8.02	10.86	11.57	12.39	10.7	12.27	11.3	13.14	9.71	10.58	7.64	12.8	11.37	13.4	8.35	13.65	8.99	10.97	7.64	10.68	8.73	11	9.48	8.63	14.26	10.69	10.44	13.84	11	13.93
UNPAD20	Month 2	Female	51-55	TB-only		9.28	8.54	10.3	11	11.15	12.19	7.64	7.64	12.04	7.64	7.64	11.61	14.49	11.65	8.83	11.73	11.99	13.43	12.43	12.71	13.31	12.57	9.96	11.41	16.24	13.21	11.35	13.02	8.2	14.31	8.45	11.67	10.95	10.78	9.44	12.45	9.9	8.76	13.59	11.04	12.95	14.44	14.96	14.08
UNPAD21	Month 2	Male	46-50	TB-only		9	8.28	10.28	10.01	9.84	11.75	10.9	8.11	11.79	7.64	7.64	11.43	13.82	13.52	8.2	11.38	7.64	13	11.23	11.21	12.63	12.13	10.13	7.64	7.64	12.55	10.9	12.5	8.07	13.65	9	11.18	7.64	11.21	9.17	11.29	9.66	8.68	13.86	9.77	10.8	12.69	12.29	13.74
UNPAD22	Month 2	Male	31-35	TB-only		9.44	8.42	9.68	10.23	10.92	11.69	10.63	8.27	12	7.64	7.64	12.08	13.78	7.64	8.8	10.92	12.31	13.48	11.75	12.28	12.19	12.25	11.06	10.63	7.64	7.64	11.49	13.26	7.64	7.64	9.97	11.03	7.64	7.64	9.02	11.67	9.83	9.57	13.32	10.77	11.46	7.64	7.64	15.2
UNPAD23	Month 2	Male	51-55	TBrel-IH		9.24	8.7	10.3	11	11.37	12.5	11.59	8.63	11.91	7.64	7.64	11.65	13.92	13.03	8.74	11.64	12.53	13.49	11.67	12.53	12.23	12.46	10.58	11.57	15.93	13.49	11.57	12.83	8.82	7.64	8.3	12.03	11.25	11.14	9.57	11.96	9.89	9.26	13.33	11.25	11.47	13.66	12.47	13.96
UNPAD24	Month 2	Female	56-60	TB-DM	Metformin	9.25	9.07	10.64	10.94	11.24	12.62	7.64	7.64	12.01	7.64	7.64	11.62	14.28	13.16	8.7	11.52	7.64	13.51	11.98	12.28	12.72	12.22	10.71	11.2	16.65	13.86	11.75	12.75	9.11	7.64	8.62	11.76	11.39	11.37	9.43	11.82	9.66	9.2	14.25	11.25	11.69	13.98	12.68	13.83
UNPAD25	Month 2	Female	46-50	TB-DM	Metformin	8.8	8.17	10.36	9.87	10.58	11.88	7.64	7.64	12.18	7.64	7.64	11.22	13.73	12.42	8.15	10.75	11.67	12.92	11.78	12.67	12.07	12.56	9.89	11.12	15.35	12.77	11.83	13.56	7.89	7.64	8.17	11.11	10.62	10.34	8.24	11.88	9.46	8.82	13.24	11.26	11.73	13.52	13.26	13.44
UNPAD27	Month 2	Female	36-40	TB-only		9.65	9.11	11.27	10.52	11.17	13.53	11.87	7.64	11.09	7.64	7.64	11.58	14	14.17	9.01	11.68	12.97	14.03	11.28	11.95	12.58	11.6	11.07	12.06	16.57	14.6	11.21	13.22	9.66	15.67	8.72	12.45	7.64	12.14	10.27	12.44	10.39	9.32	13.39	11.53	11.78	13.96	11.77	12.72
UNPAD28	Month 2	Male	31-35	TB-DM	Metformin	9.06	8.25	9.54	10.49	10.75	12.07	13.36	7.64	12.31	7.64	7.64	11.98	14.25	7.64	8.43	10.81	12.22	13.91	13.08	12.65	13.24	11.62	10.74	10.31	7.64	12.16	11.44	12.92	8.56	14.49	9.92	11.79	7.64	11.19	8.45	11.65	9.77	9.12	12.35	11.79	11.51	14.32	12.94	13.74
UNPAD29	Month 2	Female	36-40	TB-DM	Metformin	8.6	7.64	9.88	10.77	10.7	11.58	11.35	7.74	12.82	7.64	7.64	11.67	14.2	12.05	7.91	11.62	11.42	12.53	11.95	12.75	12.68	12.86	10.11	10.89	7.64	12.56	10.94	12.72	8.04	7.64	8.65	11.13	10.45	10.03	8.81	11.52	9.14	8.89	13.65	11.09	12.09	13.75	13.46	13.29
UNPAD3	Month 2	Male	26-30	TB-only		8.9	8.78	11.11	10.16	10.26	13.41	10.85	7.64	12	7.64	7.64	11.43	14.37	7.64	8.28	10.71	12.26	13.57	12.35	12.32	12.62	12.16	10.2	10.46	7.64	14.57	11.57	14.02	9.72	15.15	9.39	11.84	7.64	12.12	8.13	12.16	10.05	9.03	13.6	11.19	12.91	15.48	14.78	13.57
UNPAD30	Month 2	Male	56-60	TB-only		9.26	8.32	10.55	10.35	11.12	11.86	10.91	7.64	11.67	7.64	7.64	11.71	14.13	11.67	8.75	11.73	12.02	12.99	11.35	12.23	12.83	12.46	10.23	11.37	15.93	12.89	10.94	12.94	7.64	13.95	7.64	11.5	10.53	10.31	9.61	11.6	9.64	8.77	13.58	10.75	10.59	12.97	11.46	14.6
UNPAD31	Month 2	Male	61-65	TB-DM	Metformin	8.82	8.56	10.44	9.91	10.56	12	10.64	7.64	11.83	7.64	7.64	11.63	13.99	7.64	7.64	10.93	11.71	12.95	11.82	12.53	12.72	12.75	10.19	10.68	7.64	13.01	11.49	12.69	8.18	13.66	8.96	11.48	7.64	10.76	8.6	11.63	9.54	9.05	13.82	11.1	12.03	14.42	14.05	14.14
UNPAD32	Month 2	Female	41-45	TB-DM	Metformin	10.3	9.7	11.16	9.65	11.05	13.91	12.14	7.64	10.31	7.64	7.64	12.2	14.04	13.54	10.04	11.65	7.64	14.53	11.39	12.87	13.13	11.87	11.92	12.42	7.64	15.26	11.54	13.52	10.48	15.26	11.14	12.75	7.64	12.73	10.97	12.97	10.83	10.11	12.86	12.31	12.93	15.33	12.21	14.04
UNPAD33	Month 2	Female	46-50	TB-only		8.86	8.17	10.11	10.58	11.34	11.49	10.19	7.64	12.18	7.64	7.64	11.99	13.86	7.64	8.41	10.98	13.35	13.11	12.14	12.23	12.8	12.41	11.1	10.8	7.64	12.75	11.68	13.44	8.67	13.87	9.47	10.63	7.64	10.98	8.74	11.43	9.56	9.51	13.43	10.66	12.04	14.43	13.49	13.66
UNPAD34	Month 2	Male	56-60	TB-only		8.54	7.92	10.88	9.96	8.81	11.85	7.64	7.64	12.54	7.64	7.64	12.12	14.55	7.64	7.64	9.99	11.58	12.51	12.14	12.48	12.98	13	9.49	10.01	7.64	13.37	12.16	14.05	8.01	13.78	9.45	11.02	7.64	10.59	7.72	11.75	9.45	8.35	13.72	10.89	12.91	14.34	14.59	14.92
UNPAD35	Month 2	Female	46-50	TB-DM	Insulin and Metformin	9.77	9.23	11.56	11.92	13.16	13.31	12.32	7.64	12.65	7.64	7.82	10.77	13.76	14.14	10.09	13.37	12.95	14.18	11.77	11.74	12.01	11.61	10.98	7.64	15.5	14.08	11.31	13.66	9.35	15.68	9.09	12.32	7.64	11.83	10.48	13.15	10.32	8.98	14.34	11.79	13.36	13.79	15.26	12.11
UNPAD36	Month 2	Male	66-70	TB-DM	Metformin	8.85	7.99	9.62	10.41	10.38	11.51	7.64	8.04	12.22	7.64	7.64	11.63	13.82	11.96	7.97	10.74	11.49	12.73	11.77	11.92	12.65	12.57	9.91	10.82	15.98	11.42	11.43	13.09	8.45	14.12	9.09	11.33	7.64	10.99	8.36	11.91	9.36	8.44	13.34	10.96	12.38	14.43	14.67	12.37
UNPAD37	Month 2	Female	46-50	TBrel-IH		10.09	8.79	7.64	10.21	10.51	11.65	10.05	8.98	11.5	7.64	10.92	11.17	13.27	7.64	8.06	11.06	12.7	13.81	11.24	11.88	12.18	13	11.25	10.41	7.64	11.23	11.02	12.93	7.64	14.43	9.99	11.49	7.64	7.64	8.31	12.33	10.21	9.7	13.31	11.41	12.56	14.5	7.64	12.16
UNPAD38	Month 2	Male	46-50	TB-only		8.66	8.55	10.16	9.99	10.74	12.19	10.84	7.64	11.56	7.64	8.01	11.73	13.7	11.6	8.33	11.01	7.64	12.56	11.78	11.64	12.34	11.54	9.87	10.53	7.64	13.64	10.66	12.95	8.56	13.94	8.83	11.18	7.64	10.89	8.94	11.17	9.29	8.29	12.94	10.82	11.82	13.7	13.23	13.5
UNPAD39	Month 2	Male	61-65	TB-only		10.14	9.28	10.71	10.61	11.83	12.83	11.88	7.65	11.12	7.64	7.64	11.49	13.66	12.58	9.67	11.97	7.64	14.17	10.35	12.34	12.43	11.56	11.27	7.64	16.88	14.2	11.38	12.7	8.63	15.16	8.57	12.48	7.64	11.49	10.63	12.51	10.49	9.71	13.47	11.12	12.72	14.3	13.65	13.76
UNPAD4	Month 2	Male	51-55	TB-DM	Metformin	8.89	8.68	10.29	9.85	10.23	12.81	10.91	7.64	11.76	7.64	7.64	11.88	14.07	12.16	8.15	11.29	7.64	13.26	11.43	11.92	12.27	11.87	10.28	11.13	7.64	12.16	12.34	12.53	9.15	14.14	9.52	11.65	7.64	11.65	9.74	13.13	10.15	9.21	13.42	10.27	13.83	15.78	15.42	13.81
UNPAD40	Month 2	Male	31-35	TB-only		9.15	8.31	10.51	10.59	10.97	12.17	7.64	7.64	12.36	7.64	7.64	11.88	13.82	12.87	8.59	11.38	12.06	13.19	11.72	12.44	11.95	12.99	10.22	11.28	15.77	13.19	10.98	13.27	7.92	14.41	7.66	11.6	10.89	10.67	9.21	11.64	9.66	8.84	13.33	11.12	11.38	13.47	13.12	14.13
UNPAD41	Month 2	Male	51-55	TBrel-IH		10.56	9.61	11	10.14	10.93	13.63	11.26	7.64	10.33	7.64	7.64	11.54	13.88	14.34	9.34	11.47	13.45	14.65	10.31	12.3	12.64	11.16	11.81	11.62	16.92	14.81	10.4	12.69	10.45	15.89	10.03	12.76	7.64	12.75	10.1	12.18	10.84	10.14	12.74	11.75	7.64	7.64	7.64	13.35
UNPAD42	Month 2	Male	36-40	TBrel-IH		8.19	7.94	10.34	9.46	9.81	12.22	10.34	7.64	11.38	7.64	7.64	10.91	13.87	7.64	8.2	10.73	11.57	12.41	10.87	11.35	10.98	12.88	9.62	10.19	7.64	12.85	11.18	13.51	8.21	14.16	8.87	11.17	7.64	10.82	8.97	12.22	9.61	8.38	13.71	10.44	12.15	14.14	14.04	12.99
UNPAD43	Month 2	Male	36-40	TBrel-IH		8.14	8.25	10.48	9.04	10.28	11.84	10.58	7.64	11.16	7.64	7.64	10.47	13.4	11.47	8.3	10.97	7.64	12.2	10.25	11.59	10.88	13.06	9.57	10.83	7.64	13.12	10.81	12.52	8.13	13.22	8.24	11.21	7.64	10.68	8.48	11.98	9.41	8.23	13.37	10.45	12.38	14.26	14.63	12.31
UNPAD45	Month 2	Male	46-50	TB-DM	Metformin	8.48	8.13	9.73	10.53	10.51	7.64	7.64	7.7	12.38	7.64	7.64	11.28	13.88	12.74	8.43	10.93	11.71	13.06	12.7	12.08	12.64	11.69	9.84	11.58	7.64	7.64	11.94	13.21	8.01	7.64	8.05	11.44	10.75	7.64	8.74	11.97	9.49	8.57	12.95	10.45	11.69	13.24	14.01	12.77
UNPAD46	Month 2	Female	36-40	TBrel-IH		9.3	8.78	10.55	10.11	10.91	12.97	10.62	8.91	11.01	7.64	7.64	10.72	13.03	13.18	8.78	11.15	12.3	13.5	10.34	11.49	11.42	11.49	10.67	10.81	15.94	13.65	11.15	12.28	9.47	15.37	8.89	12.13	7.64	12.01	9.24	12.29	9.85	9.18	12.97	11.46	12.35	14.7	14.39	12.53
UNPAD47	Month 2	Female	46-50	TB-DM	Metformin	11.82	10.04	12.41	11.04	11.95	15.85	12.05	8.74	11.41	7.64	9.63	11.93	12.66	16.47	9.76	12.35	13.95	16.05	12.19	12.98	13.84	10.79	13.15	7.64	17.18	16.59	7.64	12.92	11.83	17.98	11.08	13.31	7.64	14.64	9.88	12.85	11.12	11.38	12.79	13.39	7.64	14.98	7.64	13.04
UNPAD49	Month 2	Female	61-65	TB-DM	Insulin	8.66	8.37	10.35	10.06	10.87	12.5	11.32	7.64	10.69	7.64	7.64	10.55	14.14	11.85	9	11.31	13.44	12.85	11.23	11.78	12.16	12.21	10.09	11.45	7.64	13.4	10.68	13.37	8.72	14.26	9.11	11.54	7.64	11.26	9.71	12.3	9.72	8.36	13.25	10.79	11.99	14.24	14.33	11.85
UNPAD50	Month 2	Male	21-25	TB-DM	Metformin	7.64	7.64	10.06	9.83	10.17	11.78	10.39	7.64	11.37	7.64	7.64	10.74	12.88	11.27	7.64	10.8	7.64	12.01	11.03	11.9	11.52	12.59	8.83	10.38	7.64	12.08	11.28	12.9	8.08	13.15	8.22	10.54	7.64	10.52	9.04	12.49	8.35	7.64	13.57	10.16	12.94	14.7	14.97	13.34
UNPAD51	Month 2	Male	66-70	TB-DM	Insulin	9.61	9.35	13.54	7.64	11.08	17.23	12.04	7.64	11.04	7.64	7.64	11.69	14.17	18.12	9.69	11.82	12.87	13.95	10.59	11.78	12.63	10.8	11.03	12.11	16.45	7.64	11.34	12.65	13.8	7.64	8.91	12.32	15.92	16.02	10.61	12.48	10.34	9.28	13.02	10.56	7.64	15.27	7.64	14.66
UNPAD52	Month 2	Female	56-60	TB-DM	Insulin and Metformin	8.31	7.64	10.17	9.87	10.45	12.29	10.11	7.64	11.73	7.64	7.64	10.78	13.17	7.64	7.66	10.72	11.17	12.34	11.42	11.64	11.31	12.76	9.88	10.51	7.64	13.14	11.83	13.7	9	14.54	8.33	10.3	7.64	7.64	8.31	12.18	9.34	8.48	13.37	10.09	11.51	14.06	13.42	12.49
UNPAD53	Month 2	Male	61-65	TB-DM	Metformin	9.97	9.47	10.69	10.27	11.11	13.6	11.04	7.71	11.77	7.64	7.64	11.46	14.43	13.37	8.88	11.66	7.64	14.07	11.46	11.52	12.79	11.64	11.04	7.64	16.85	14.99	10.48	12.55	9.42	15.85	8.24	12.43	7.64	12.23	9.84	12.16	10.56	9.43	13.8	10.84	11.44	14.28	12.05	13.22
UNPAD54	Month 2	Female	46-50	TB-DM	Insulin	9.45	8.56	11.01	10.49	10.86	13.04	7.64	8.94	11.84	7.64	7.64	11.47	14.35	12.96	8.88	11.54	12.34	13.52	11.39	12.12	12.45	12.5	10.35	11.4	16.42	14.26	11.76	13	8.6	15.27	8.38	11.84	7.64	11.66	9.6	12.72	10.05	8.85	14.03	11.23	12.61	14.65	15.04	12.1
UNPAD55	Month 2	Male	46-50	TB-DM	Metformin	8.03	7.64	10.51	9.75	9.81	11.29	9.94	7.64	12.35	7.64	7.64	11.44	13.37	10.62	7.64	10.49	7.64	12.1	12.12	12.79	12.85	12.79	9.37	10.28	7.64	11.53	11.44	12.93	7.64	12.57	8.63	10.41	7.64	9.84	7.64	11.7	8.98	8.99	13.16	11.1	12.61	13.88	14.48	13.62
UNPAD56	Month 2	Female	41-45	TB-only		11.25	11.04	10.54	7.64	11.43	13.14	11.99	7.64	11.72	7.64	8.63	11.53	14.64	12.68	9.71	11.99	14.53	15.36	11.01	12.22	13.05	11.92	12.32	12.15	18.27	14.26	12.19	12.7	9.1	15.35	10.01	13.99	7.64	11.86	10.44	12.87	11.94	10.74	13.9	10.76	12.28	14.27	13.59	13.39
UNPAD57	Month 2	Female	36-40	TB-only		9.26	8.54	10.46	10.04	10.6	7.64	10.28	8.75	12	7.64	7.64	11.03	13.56	12.71	8.33	11.45	12.46	13.3	11.17	11.63	11.7	13.12	10.18	10.97	7.64	13.47	11.37	12.71	8.78	7.64	8.5	11.78	11.25	11.09	9.1	12.84	9.95	9.18	13.81	10.26	13.14	14.67	15.12	11.72
UNPAD58	Month 2	Female	56-60	TB-DM	Metformin	9.2	8.09	9.9	10.62	10.35	12	10.5	7.64	11.85	7.64	7.64	11.83	14.95	12.35	8.18	10.98	7.64	13.1	12.73	12.17	13.36	11.47	10.56	11.08	7.64	12.62	10.36	13.25	8.25	14.32	9.4	11.43	7.64	10.87	8.44	11.54	9.67	8.88	12.51	11.29	10.21	7.64	11.11	14.77
UNPAD59	Month 2	Female	31-35	TB-only		9.95	9.22	10.42	10.64	11.1	12.47	11.29	7.64	11.62	7.64	7.64	11.32	14.06	12.3	9.09	11.94	12.76	13.84	11.81	12.06	12.31	12.29	10.88	7.64	16.42	13.44	11.43	13.09	8.82	14.73	8.88	12.08	7.64	11.22	9.93	12.23	10.34	9.16	13.87	11.51	12.43	13.75	13.34	13.29
UNPAD6	Month 2	Female	51-55	TB-DM	Insulin	8.94	8.9	10.35	10.12	10.15	12.02	11.26	7.64	12.48	7.64	7.64	11.99	14.25	7.64	7.64	10.68	12.08	13.14	12.36	12.71	12.82	12.42	10.27	10.7	7.64	12.76	12.24	13.5	8.18	13.97	10.12	11.64	7.64	10.58	7.64	11.76	9.68	9.24	13.26	11.45	12.52	14.57	14.58	14.19
UNPAD60	Month 2	Male	61-65	TBrel-IH		8.43	7.65	9.8	10.07	10.27	11.42	11.06	7.64	11.59	7.64	7.64	10.91	13.58	11.75	7.64	11.1	11.47	12.35	10.81	11.15	11.28	11.74	9.74	10.73	7.64	12.27	10.39	12.34	7.79	7.64	8.16	11.13	10.3	9.87	8.93	11.91	9.19	8.29	13.31	9.63	11.93	13.06	13.87	12.85
UNPAD61	Month 2	Male	56-60	TB-DM	Insulin	8.83	8.27	10.29	10.86	11.22	11.76	11.85	7.64	12.51	7.64	8.07	11.17	13.33	12.3	8.52	11.76	11.82	12.84	11.71	12.3	11.9	13.4	9.77	11.53	15.43	12.86	11.62	13.42	7.96	13.98	7.64	11.45	7.64	10.38	9.36	12.07	9.52	8.4	14.18	10.78	11.92	13.25	13.68	12.8
UNPAD62	Month 2	Female	46-50	TB-DM	Insulin	8.73	8.97	10.48	9.83	10.28	12.97	10.28	8.47	11.57	7.64	7.64	10.27	13.58	7.64	8.08	10.46	12.36	13.27	12.4	11.62	12.35	10.44	10.57	10.37	7.64	13.55	10.56	13.02	9.4	14.87	9.74	11.78	7.64	11.72	8.23	10.95	9.99	8.53	13.38	11.27	11.7	7.64	13.26	12.2
UNPAD63	Month 2	Female	56-60	TB-only		9.65	8.82	10.04	10.74	11.75	12.39	11.31	7.64	11.81	7.64	7.64	12.09	14.69	12.53	9.02	11.77	7.64	13.86	12.45	12.75	13.55	11.64	11	11.44	16.56	13.59	10.94	12.94	8.5	14.46	8.41	11.98	7.64	11.04	9.69	11.71	10.09	9.36	13.51	11.59	11.47	13.52	11.85	14.12
UNPAD64	Month 2	Male	61-65	TB-DM	Metformin	9.04	8.03	9.61	10.63	10.58	11.67	10.28	8.22	11.63	7.64	7.64	10.37	12.83	12.08	8.21	11.04	11.58	12.68	11.79	9.88	12.14	10.75	10.24	10.83	7.64	13.14	10.13	12.58	9.23	14.12	10.32	10.71	7.64	7.64	8.41	11.27	9.36	8.59	13.24	11.13	11.2	7.64	12.81	11.25
UNPAD65	Month 2	Male	41-45	TBrel-IH		9.21	8.6	10.35	9.97	10.68	12.16	10.73	7.64	11.03	7.64	7.64	9.41	13	7.64	8.8	10.92	12.58	13.2	9.94	10.38	11.15	11.36	10.21	11.05	16.5	12.99	11.85	12.85	8.81	14.44	8.45	12.28	7.64	11.21	8.7	12.37	9.95	8.63	13.95	10.49	13.23	14.55	15.7	10.6
UNPAD66	Month 2	Male	41-45	TB-only		10.12	9.41	9.98	9.67	9.98	10.97	11.98	7.64	11.5	12.11	7.64	11.06	14.02	11.37	7.67	11.07	7.64	13.24	10	11.85	12.06	13.1	11.17	11.06	18.3	12.04	12.17	13.48	7.64	13.17	7.64	12.84	7.64	9.5	9.02	12.59	10.19	7.64	14.24	10.48	12.88	13.1	15.21	13.23
UNPAD67	Month 2	Female	36-40	TB-only		9.13	8.06	10.43	10.64	10.87	11.5	10.33	8.37	11.24	7.64	7.64	9.95	12.55	12.3	8.4	10.97	12.01	12.95	11.78	10.61	11.31	10.09	10.63	10.96	7.64	13.02	10.33	13.12	8.79	14.46	9.46	10.89	7.64	11.05	8.23	11.36	9.34	8.64	13.23	10.97	11.8	11.62	12.14	11.42
UNPAD68	Month 2	Male	41-45	TBrel-IH		9.24	8.69	10.81	10.65	11.08	13.18	11.47	7.64	11.34	7.64	7.64	10.24	13.08	7.64	9.28	11.16	12.85	13.81	12.54	11.42	11.8	11.13	11.03	11.5	7.64	13.18	11.34	13.51	9.43	15.04	9.94	12.23	7.64	11.92	9.27	11.92	10.34	8.88	13.68	11.45	12.56	7.64	13.59	11.46
UNPAD69	Month 2	Male	61-65	TBrel-IH		9.73	8.62	9.72	11.01	11.35	11.97	7.64	7.64	12.58	7.64	7.64	11.79	14.73	12.6	8.89	11.68	7.64	13.3	13.13	11.74	12.92	11.9	10.22	11.42	16.9	12.94	11.59	13.06	8.36	7.64	7.64	11.91	10.77	10.63	9.46	12.01	9.94	8.74	13.75	11.09	11.74	12.83	13.56	14.24
UNPAD7	Month 2	Female	61-65	TBrel-IH		9.2	8.49	9.71	11.1	11.09	12.06	11.57	7.64	12.42	7.64	7.64	11.75	14.09	11.46	8.76	11.91	11.94	13.2	11.62	12.26	12.35	12.46	9.94	11.25	16.23	13.34	11.8	12.78	7.9	14.26	7.64	11.56	7.64	10.43	9.55	12.19	9.53	8.8	13.68	9.94	11.53	13.88	13.63	13.8
UNPAD70	Month 2	Female	36-40	TBrel-IH		9.14	8.48	9.92	10.67	10.85	11.99	10.33	8.92	11.88	7.64	7.64	11.39	14.09	7.64	8.28	11.04	12.11	13.13	12.48	11.73	12.41	11.83	10.33	7.64	7.64	12.24	11.16	12.62	8.73	14.43	9.72	11.65	7.64	11.19	8.63	12.13	9.72	8.74	13.18	11.25	11.44	14.31	13.52	12.91
UNPAD72	Month 2	Male	41-45	TB-DM	Insulin	9.24	8.57	9.95	7.64	11.54	12.55	11.95	7.64	10.95	7.64	7.64	10.77	13.53	13.38	9.25	11.72	12.5	13.47	10.98	11.57	12.15	10.78	10.33	12.06	15.99	13.51	10.96	12.46	9.04	7.64	8.25	12	11.31	11.21	10.43	12.54	10.12	8.84	12.84	11.14	11.81	13.15	13.41	13.6
UNPAD73	Month 2	Female	51-55	TB-DM	Metformin	9.17	8.9	10.51	11	11.64	11.63	11.41	7.64	12.05	7.64	7.64	11.4	14.42	11.79	9.42	11.77	7.64	13.36	12.34	12.06	12.92	11.8	10.2	11.32	16.26	12.34	11.81	12.9	7.77	13.63	8.01	11.75	7.64	10.2	9.57	12.2	10.13	8.59	13.49	11.11	12.44	13.37	13.19	13.55
UNPAD75	Month 2	Male	46-50	TB-DM	Metformin	8.29	7.84	9.92	9.97	10.14	11.45	10.75	7.64	12.1	7.64	7.64	10.6	12.91	10.73	7.96	10.33	11.43	12.75	11.74	11.58	12.01	12.4	9.37	10.08	7.64	10.97	11.71	12.56	8.11	13.51	9.36	10.79	7.64	10.17	7.87	12.09	9.04	7.91	13.54	10.54	12.66	14.4	15.08	12.89
UNPAD76	Month 2	Female	56-60	TB-DM	Metformin	7.8	7.64	10.6	9.67	10.11	7.64	7.64	7.64	11.99	7.64	7.64	10.57	13.39	11.93	8.21	10.93	11.04	11.63	10.41	11.19	11.1	12.64	8.52	10.71	15.16	12.39	11.62	13.76	7.64	7.64	7.64	10.56	10.22	9.91	8.67	12.86	9.13	7.64	14.02	10.03	13.02	13.96	15.1	11.67
UNPAD77	Month 2	Female	41-45	TB-DM	Metformin	10.85	9.68	11.79	10.72	12.24	7.64	13.27	8.3	7.64	7.64	7.64	11.15	13.35	15.44	10.49	12.19	13.36	15	11.35	11.95	12.58	10.05	12.06	7.64	16.96	15.79	10.71	12.42	11.78	7.64	9.83	13.01	13.88	13.82	11.58	14.08	10.87	10.2	12.64	10.81	11.83	14.89	12.7	12.8
UNPAD78	Month 2	Male	46-50	TB-DM	Insulin	8.96	8.45	10.21	10.56	11	12.06	7.64	8.29	11.9	7.64	7.64	11.38	14.13	12.52	8.45	11.49	12.47	13.03	11.51	12.03	11.64	12.13	10.47	11.3	16.07	12.92	10.82	12.63	8.58	7.64	8.61	11.71	10.81	10.47	9.16	12.17	9.54	8.76	13.36	11.14	12.5	13.5	13.83	13.29
UNPAD79	Month 2	Male	56-60	TB-DM	Insulin	8.9	8.22	10.26	9.71	11.01	11.98	10.84	7.64	11.7	7.64	8.32	10.6	13.26	12.06	8.79	11.63	11.97	12.97	11.04	11.54	11.57	11.64	10.08	11.13	15.5	12.91	11.29	12.59	7.93	14.25	7.64	11.54	7.64	10.57	9.4	11.84	9.39	8.1	12.97	10.83	10.37	12.3	11.45	12.21
UNPAD8	Month 2	Male	56-60	TB-DM	Metformin	9.49	8.72	9.86	8.91	10.08	12.91	13.46	7.64	12.06	7.64	7.64	11.73	14.02	7.64	8.53	10.58	12.49	13.58	10.87	11.74	12.26	10.89	10.84	11.11	7.64	13.19	11.97	13.72	9.01	14.87	10.77	12.05	7.64	11.69	9.23	12.46	10.11	8.98	12.28	10.49	12.15	14.6	14.97	12.5
UNPAD80	Month 2	Female	56-60	TB-DM	Insulin	8.15	8	10.4	10.3	10.19	11.98	10.27	7.64	12.21	7.64	7.64	10.51	13.09	7.64	8.04	10.48	11.35	12.74	12.25	12.03	12.23	11.89	9.8	10.49	7.64	12.98	11.38	13.23	7.92	13.94	8.63	11.25	7.64	10.74	7.99	11.29	9.33	8.17	12.92	10.83	11.8	13.67	13.18	12.13
UNPAD81	Month 2	Male	46-50	TB-DM	Missing	9.75	9.09	10.48	10.98	11.11	12.7	11.42	9.39	11.66	7.64	7.64	11.15	13.66	13.07	8.72	11.12	7.64	14.05	12.61	12.4	12.83	11.31	11.16	11.52	7.64	13.49	11.22	13.24	9.27	15.08	9.4	12.37	7.64	11.77	8.8	12.21	10.24	9.63	13.33	11.81	11.72	13.86	12.73	12.14
UNPAD9	Month 2	Male	51-55	TB-DM	Metformin	11.53	11.39	10.72	10.52	11.38	14.39	12.08	8.81	11.14	7.64	7.64	11.4	14.76	14.38	9.46	12.2	7.64	15.49	10.9	12.24	13.35	10.72	12.49	7.64	18.83	15.74	11.93	12.41	10.37	16.6	9.61	14.39	7.64	13.03	10.21	12.86	12.21	10.82	12.72	10.89	7.64	14.21	7.64	13.56
UNPAD1	Month 6	Male	46-50	TB-DM	Insulin	11.49	9.55	11.03	10.29	11.45	13.96	11.88	11.01	10.6	7.64	7.64	12.54	14.2	14.69	9.8	11.44	13.5	15.58	11.8	12.3	13.9	9.96	12.98	11.97	7.64	15.39	8.38	13.24	10.98	16.73	11.95	12.45	7.64	13.7	10.41	12.71	10.98	11.05	12.46	12.75	7.64	13.58	7.64	14.19
UNPAD10	Month 6	Male	41-45	TB-DM	Metformin	8.67	8.12	10.1	10.2	9.65	12.35	10.46	8.26	11.47	7.64	7.64	11.8	14.51	13.01	7.71	10.84	7.64	12.7	11.94	11.58	13	12.08	9.99	7.64	7.64	13.23	11.56	12.96	9.12	14.83	8.73	11.72	7.64	11.48	8.67	12.36	9.89	8.6	13.28	9.96	12.4	14.73	14.94	13.17
UNPAD11	Month 6	Male	56-60	TBrel-IH		8.8	8.44	10.41	9.31	9.46	12.61	11.91	7.64	12.12	7.64	7.64	11.7	13.87	7.64	7.64	9.99	12.13	13.08	11.41	12.42	12.17	12.69	10.55	9.91	7.64	13.46	11.62	12.82	8.6	14.57	9.51	11.58	7.64	11.3	7.7	10.73	9.86	8.92	13.32	10.32	11.61	14.24	11.5	13.73
UNPAD14	Month 6	Male	46-50	TB-only		8.46	8.25	10.37	10.48	11.3	11.91	10.4	7.64	12.08	7.64	7.64	11.56	13.82	7.64	8.7	10.99	11.75	13.03	11.82	12.58	12.29	12.36	10.6	10.61	7.64	12.66	11.54	12.59	7.92	13.86	8.83	11.25	7.64	10.67	8.66	11.42	9.59	8.96	13.15	11.06	11.5	13.97	12.89	13.12
UNPAD15	Month 6	Female	36-40	TBrel-IH		9.84	8.71	11.15	9.98	9.92	13.46	7.64	9.18	11.46	7.64	7.64	11.48	13.4	14.1	8.84	11.09	12.79	13.87	10.84	11.93	12.49	11.51	11.06	11.23	7.64	14.94	12.11	13.44	10.65	16.59	10.92	11.59	7.64	7.64	9.22	13.28	10.29	9.67	13.14	11.13	13.03	15.94	15.42	13.69
UNPAD16	Month 6	Male	36-40	TB-only		9.16	8.53	10.07	10.56	10.49	12.11	10.09	8.36	11.97	7.64	7.64	12.14	14.45	11.96	7.98	10.86	12	13.42	12.75	11.99	13.41	12.2	10.76	7.64	7.64	13.46	11.28	13.28	9.24	14.44	10.56	10.79	7.64	11.33	8.39	12.06	9.92	9.35	13.05	11.19	11.18	14.17	12.8	14.92
UNPAD17	Month 6	Female	36-40	TBrel-IH		9.13	8.32	10.37	10.5	11.21	12.27	10.91	8.17	11.77	7.64	7.64	11.76	13.96	11.75	8.49	11.36	12	13.31	12.18	12.75	12.45	12.04	10.67	10.91	7.64	13.06	11.8	13.36	8.65	13.85	9.34	11.37	7.64	11.03	8.97	12.39	9.78	9.38	13.3	11.06	12.3	14.48	13.89	13.18
UNPAD18	Month 6	Female	31-35	TB-DM	Metformin	8.9	7.73	9.72	10.49	10.8	11.28	9.99	7.64	12.29	7.64	7.64	11.38	14.38	7.64	8.19	10.68	11.93	13.17	12.66	12.68	12.96	11.58	10.02	10.08	15.96	12.6	11.5	12.41	8.13	13.98	7.87	11.44	7.64	10.43	7.99	11.36	9.37	8.87	12.76	11.15	11.05	13.75	11.91	13.39
UNPAD19	Month 6	Male	46-50	TB-DM	Metformin	8.84	8.06	10.15	10.74	11.07	11.72	7.64	7.64	12.63	7.64	7.64	11.67	14.33	11.67	7.9	11.03	11.8	13.18	12.78	12.55	12.73	12.52	9.96	11.06	15.88	13.02	11.88	13.43	7.69	14.05	7.64	11.5	7.64	10.33	8.38	12.23	9.29	8.89	13.19	11.3	12.17	14.04	14.35	13.09
UNPAD2	Month 6	Male	41-45	TBrel-IH		8.78	8.34	10.48	9.54	11.08	12.04	10.67	7.64	11.58	7.64	7.64	11.63	13.76	11.28	8.52	10.97	11.94	12.9	11.24	12.41	11.71	12.67	10.3	10.79	7.64	12.63	11.23	13.27	8.36	13.89	9.12	11.32	7.64	10.84	8.88	11.08	9.63	8.76	13.93	10.15	10.4	13.91	10.39	14.5
UNPAD20	Month 6	Female	51-55	TB-only		9.47	8.65	10.44	11.31	11.56	12.41	7.64	9.03	12.06	7.64	7.64	11.91	14.85	11.77	9.12	11.86	12.52	13.89	12.58	12.99	13.64	12.08	10.84	11.76	16.45	13.58	11.06	13.38	8.46	14.63	7.64	12.15	7.64	11.03	9.59	11.97	9.97	9.08	13.45	11.52	11.46	13.83	13.02	14.52
UNPAD22	Month 6	Male	31-35	TB-only		9.93	8.69	10.46	10.26	11.46	12.93	11.25	8.83	10.73	7.64	7.64	12.05	13.91	13.31	9.25	11.38	12.56	13.83	11.17	12.51	12.25	11.12	11.32	11.56	7.64	14.19	10.81	12.77	10.45	15.26	10.36	11.65	7.64	12.25	9.8	12.32	10.05	9.68	12.78	11.17	10.62	14.86	10.85	15.01
UNPAD23	Month 6	Male	51-55	TBrel-IH		9.14	8.3	10.21	10.77	11.18	12.58	11.35	7.64	11.82	7.64	7.64	11.85	14.08	12.97	8.61	11.34	12.36	13.53	12.15	12.58	12.53	11.95	10.61	11.41	15.76	13.26	11.31	12.98	8.31	14.62	8.36	11.65	11.4	11.02	9.14	11.73	9.59	9.49	12.91	11.39	11.36	13.43	11.98	14.11
UNPAD24	Month 6	Female	56-60	TB-DM	Metformin	9.65	8.66	10.6	10.86	11.39	12.82	11.22	8.75	11.67	7.64	7.64	11.68	14.45	12.95	9.09	11.71	7.64	13.75	12	12.5	12.75	11.8	10.83	11.67	16.62	14.02	11.34	12.89	8.95	7.64	7.64	11.77	11.54	11.42	9.53	11.76	9.99	9.57	13.61	11.32	11.05	13.57	10.59	13.55
UNPAD25	Month 6	Female	46-50	TB-DM	Metformin	9.25	8.26	10.45	10.67	11.28	12.59	11.22	7.64	12.13	7.64	7.64	11.07	14.02	13.06	8.6	11.65	12.28	13.3	11.4	12.14	11.91	12.53	10.4	11.16	15.77	13.72	11.31	12.88	8.24	7.64	8.5	11.69	11.27	11.19	9.05	11.73	9.76	8.65	13.69	11.35	10.88	13.39	11.14	13.24
UNPAD26	Month 6	Female	41-45	TBrel-IH		9.42	8.67	10.89	10.13	10.83	13.09	10.96	7.64	11.57	7.64	7.64	11.7	14.11	7.64	8.5	11.4	12.64	13.66	12.16	11.9	12.45	12.12	10.73	11.33	16.1	14.47	11.29	13.49	9.48	15.2	8.55	12.12	7.64	11.67	9.79	12.17	10.04	9.02	12.49	11.61	11.45	14.03	11.38	13.75
UNPAD27	Month 6	Female	36-40	TB-only		10.15	9.29	11.27	10.7	11.46	13.16	11.9	7.64	11.44	7.64	7.64	11.69	13.85	13.27	9.34	11.81	13.12	14.42	11.56	12.01	12.87	11.54	11.37	12.29	16.58	14.28	11.21	13.5	8.94	15.46	9	12.63	11.95	11.75	10.22	12.7	10.47	9.74	13.47	11.85	12.08	14.2	13.16	13.09
UNPAD28	Month 6	Male	31-35	TB-DM	Metformin	9.87	9.27	10.54	10.51	10.53	13.05	11.32	7.64	11.3	7.64	7.64	11.48	14.11	7.64	9.42	11.13	12.89	14.26	11.69	12.08	12.76	11.29	11.4	7.64	16.92	12.5	11.08	12.61	9.7	15.34	9.77	12.44	7.64	12.02	9.33	12.21	10.44	9.65	12.57	11.88	11.61	15.17	11.99	13.26
UNPAD29	Month 6	Female	36-40	TB-DM	Metformin	9.03	8.24	10.91	10.55	11.33	12.63	11.25	7.64	11.55	7.64	7.64	11.45	14.41	13.06	8.46	11.53	12.38	13.31	10.98	12.61	12.19	12.53	10.8	11.16	15.81	13.84	10.09	12.5	8.48	7.64	7.64	11.84	11.33	11.11	9.61	11.86	9.92	8.89	13.35	10.97	10.77	13.43	11.57	12.18
UNPAD3	Month 6	Male	26-30	TB-only		10.4	9.25	11.32	7.64	11.27	15.43	12.58	7.64	9.51	7.64	7.64	9.86	11.4	14.7	9.92	11.47	14.89	14.74	9.46	12.37	12.55	8.99	12.32	13.11	7.64	16.02	9.19	7.64	7.64	16.57	9.64	13.21	7.64	14.34	11.26	12.46	10.71	10.39	12.22	12.2	7.64	7.64	7.64	11.14
UNPAD30	Month 6	Male	56-60	TB-only		8.78	8.14	10.33	10.58	11.5	11.39	11.19	7.64	12.53	7.64	7.64	11.49	13.84	11.16	8.34	11.76	11.38	12.61	11.65	12.51	12.51	13.12	9.85	10.91	15.52	12.24	11.21	13.11	7.64	13.55	7.64	10.98	7.64	9.89	9.12	11.5	9.25	8.46	13.84	10.79	11.33	13.02	12.13	14.03
UNPAD31	Month 6	Male	61-65	TB-DM	Metformin	8.61	8.64	10.53	9.89	10.59	12.37	10.79	7.64	11.45	7.64	7.64	11.63	14.01	11.85	8.41	11.09	11.74	12.81	11.72	12.58	12.61	11.52	10.11	10.63	7.64	13.25	11.94	13.15	8.59	13.77	8.97	11.32	7.64	11.19	8.82	11.34	9.68	8.94	13.04	11.08	10.57	14.15	12.35	14.07
UNPAD33	Month 6	Female	46-50	TB-only		9.07	8.38	10.07	10.65	11.16	12.11	10.55	7.68	11.95	7.64	7.64	12.02	14	7.64	8.39	10.98	11.98	13.49	12.41	11.99	12.95	11.67	11.3	10.56	7.64	13.36	11.49	13.42	9.86	14.55	9.22	10.7	7.64	7.64	8.62	11.87	9.76	9.57	12.93	10.69	11.7	14.36	7.64	13.77
UNPAD34	Month 6	Male	56-60	TB-only		8.73	8.77	10.23	10.22	11.45	12.14	10.95	7.64	11.58	7.64	7.64	11.98	14.49	7.64	8.49	11.18	12	13.19	11.98	12.24	12.81	11.95	10.39	10.91	7.64	13.33	11.39	13.02	8.11	14.05	9.11	11.54	7.64	10.88	9.07	11.54	9.64	8.99	13.2	11.06	10.98	13.95	12.49	14.64
UNPAD37	Month 6	Female	46-50	TBrel-IH		9.74	8.73	10.19	10.21	10.82	12.46	11.07	8.69	11.05	7.64	7.64	11.1	13.26	13	9.11	11.26	12.73	13.78	10.82	12.13	12.08	11.69	11.02	11.38	7.64	13.74	11.58	13.13	10.26	15.09	10.35	11.56	7.64	11.87	9.84	12.95	10.17	9.88	13.18	10.98	13.65	15.5	15.3	12.39
UNPAD38	Month 6	Male	46-50	TB-only		8.85	8.76	10.7	9.97	11.22	12.64	11.37	7.64	11.41	7.64	7.64	11.59	13.95	11.93	8.63	11.23	13.74	13.04	11.66	12.05	12.32	11.58	10.4	11.36	7.64	13.71	10.96	13.12	8.8	14.36	9.43	11.69	7.64	11.46	9.55	11.74	9.93	8.58	13.26	11.16	11.93	14.49	13.5	13.56
UNPAD39	Month 6	Male	61-65	TB-only		9.51	8.97	10.48	10.61	11.71	12.55	11.3	7.64	12.12	7.64	7.64	11.32	14.09	12.67	8.8	11.57	7.64	13.31	12.09	11.84	11.97	12.74	10.27	11.42	16.33	13.61	11.64	12.85	8.76	14.73	7.64	11.79	7.64	11.17	9.39	11.66	9.94	8.92	13.73	9.94	11.91	13.41	12.55	13.38
UNPAD4	Month 6	Male	51-55	TB-DM	Metformin	8.57	8.29	10.06	10.18	10.03	11.7	7.64	7.64	12.55	7.64	7.64	12.27	14.34	11.19	7.95	10.54	13.07	12.68	12.24	12.8	12.56	12.37	9.87	10.8	7.64	10.62	12.3	13.28	8.24	13	9.32	10.9	7.64	10.47	8.34	11.51	9.43	8.75	13.19	11.17	12.17	14.5	14.11	14.59
UNPAD40	Month 6	Male	31-35	TB-only		10.64	9.45	10.89	10.25	11.46	14.37	12.16	10.27	10.47	7.64	7.64	11.48	13.31	15.68	10.07	11.78	13.57	15.04	10.84	12.26	12.81	10.65	12.25	12.35	16.69	15.21	10.16	12.77	10.58	16.33	10.08	13.07	7.64	13.15	10.97	12.83	10.79	10.59	12.72	12.3	10.59	14.24	7.64	13.35
UNPAD41	Month 6	Male	51-55	TBrel-IH		10.02	9.21	9.9	10.42	11.03	12.72	10.58	7.64	11.01	7.64	7.64	10.18	12.79	13.37	8.85	11.13	12.83	13.87	11.3	11.25	11.91	9.97	11.1	10.66	7.64	13.54	10.34	12.03	9.39	15.03	9.75	12.29	7.64	11.73	9.02	11.89	10.29	9.32	13.05	7.64	11.32	7.64	11.73	11.83
UNPAD42	Month 6	Male	36-40	TBrel-IH		8.53	7.71	10.13	9.62	10.32	12.1	9.94	8.05	11.68	7.64	7.64	11.48	13.45	9.05	7.64	10.41	11.59	12.59	11.54	11.75	11.39	12.8	10.42	10.2	7.64	12.59	10.79	12.76	8.31	14.2	8.6	11.25	7.64	10.72	7.98	11.21	9.38	8.59	13.32	10.72	11.7	13.48	12.78	13.19
UNPAD43	Month 6	Male	36-40	TBrel-IH		8.11	8.08	10.38	9.48	10.62	12.15	10.5	7.64	11.28	7.64	7.64	10.42	13.27	7.64	8.24	11.04	7.64	12.31	10.77	11.39	11.13	12.55	9.65	10.77	7.64	13.9	10.63	12.62	8.33	13.77	8.5	11.11	7.64	10.93	8.87	11.66	9.33	8.09	13.12	10.29	10.96	13.93	10.97	13.05
UNPAD44	Month 6	Female	46-50	TB-only		8.61	8.66	10.7	9.93	10.59	11.52	10.66	8.62	12.18	7.64	7.64	11.19	13.47	11.09	8.33	11.33	11.79	12.73	11.24	11.68	11.64	12.59	9.94	11.11	15.97	12.52	11.99	13.02	7.64	13.74	7.64	11.46	7.64	9.96	9.16	11.54	9.52	8.14	13.88	9.99	12.17	13.36	13.5	13.5
UNPAD45	Month 6	Male	46-50	TB-DM	Metformin	8.58	8.11	10.11	10.61	10.6	12.52	11.86	7.64	11.75	10.64	7.64	10.95	13.93	12.87	8.49	11.26	11.82	13.03	11.86	12.62	12.7	12.36	10.05	11.62	15.76	13.61	11.28	13.2	8.82	7.64	8.52	11.88	11.28	11.09	9.1	12.22	9.73	8.86	13.12	11.39	11.53	13.89	13.64	12.99
UNPAD46	Month 6	Female	36-40	TBrel-IH		9.76	9.04	10.5	10.42	11.26	12.88	10.96	7.64	10.77	7.64	9.13	11.05	13.15	13.27	9.56	11.36	13.01	14.06	10.9	12.08	11.96	10.68	11.31	10.89	16.42	14.02	10.88	12.2	9.68	15.52	9.13	12.31	7.64	12.17	9.68	12.13	10.21	9.59	12.62	9.9	11.41	14.47	11.62	12.97
UNPAD47	Month 6	Female	46-50	TB-DM	Metformin	8.84	8.36	10.56	10.84	11.14	11.85	11.33	7.64	12.35	7.64	8.14	11.37	13.92	12.52	8.37	11.37	11.96	13.16	12.17	12.35	12.38	12.74	10.08	10.88	15.78	12.75	11.42	13.05	7.9	14.09	7.87	11.55	7.64	10.36	8.64	11.96	9.91	8.71	13.64	11.18	12.07	13.53	13.59	12.55
UNPAD49	Month 6	Female	61-65	TB-DM	Insulin	8.51	7.8	9.47	10.37	11.1	12.09	10.44	7.64	11.35	7.64	7.64	10.53	13.79	11.35	8.28	11.15	11.9	12.61	11.67	11.3	12.39	10.82	10.07	10.35	7.64	13.41	9.99	12.68	8.39	13.9	8.39	10.99	7.64	10.84	8.81	10.91	9.15	8.15	12.48	10.75	10.08	7.64	11.48	12.25
UNPAD50	Month 6	Male	21-25	TB-DM	Metformin	8.57	8.01	10.35	10.49	10.91	11.79	10.75	7.82	11.53	10.27	7.64	11.02	13.38	11.19	8.34	10.95	7.64	12.96	11.9	12.08	12.14	12.17	10.17	10.73	7.64	11.42	11.03	13.13	8.01	13.1	8.65	11.04	7.64	10.51	8.24	11.17	9.27	9	13.37	11.15	11.06	13.82	11.87	13.61
UNPAD51	Month 6	Male	66-70	TB-DM	Insulin	10.25	9.46	10	10.54	10.67	11.43	11.52	7.64	11.89	7.64	7.64	12.26	14.61	11.67	8.88	11.58	12.92	14.27	12.08	12.17	13.19	11.69	11.45	11.58	16.43	12.28	10.9	13.11	7.64	7.64	9.06	12.48	10.2	9.86	9.85	11.84	10.23	9.78	12.99	11.96	10.78	12.82	12.5	15.43
UNPAD52	Month 6	Female	56-60	TB-DM	Insulin and Metformin	8.91	8.25	10.09	10.41	10.63	12.09	10.3	7.89	11.89	7.64	10.02	11.34	13.58	7.64	8.05	10.97	11.94	13.17	12.03	11.73	12.05	11.41	10.84	10.54	7.64	13.67	11.05	13.16	8.97	14.45	8.9	9.85	7.64	7.64	8.64	11.6	9.55	9.08	12.91	11.18	10.68	13.27	11.71	13.29
UNPAD53	Month 6	Male	61-65	TB-DM	Metformin	9.49	8.94	10.63	10.81	11.33	12.19	11.37	7.64	12.18	7.64	7.64	11.75	14.72	12.17	8.95	11.65	7.64	13.46	12.52	11.77	12.99	11.97	10.54	11.56	16.54	13.24	10.85	12.96	8.32	14.37	7.64	11.98	7.64	10.8	9.82	12.05	10.02	8.87	13.94	11.13	11.5	12.8	12.93	13.63
UNPAD54	Month 6	Female	46-50	TB-DM	Insulin	10.29	9.65	10.66	7.64	11.79	13.19	11.99	7.64	11.23	7.64	7.64	11.94	14.41	12.79	9.94	12.04	13.1	14.54	11.14	12.04	13.05	11.03	11.53	12.16	17.04	14.27	10.71	12.57	8.55	15.28	8.71	12.68	7.64	11.78	10.53	12.64	10.64	9.98	13.64	11.67	11.53	13.76	11.2	13.38
UNPAD55	Month 6	Male	46-50	TB-DM	Metformin	7.91	7.82	9.98	10.05	10.32	11.92	10.08	7.64	12.12	7.64	7.64	11.58	13.81	11.3	7.64	10.47	12.8	12.36	12.43	12.57	13.1	12.07	9.86	9.88	7.64	12.65	11.08	12.54	8.05	13.3	8.39	10.46	7.64	10.6	8	11	9.1	8.88	12.65	11.03	11.86	13.86	13.16	13.73
UNPAD56	Month 6	Female	41-45	TB-only		9.57	9.12	10.31	11.1	11.42	12.5	7.64	7.64	12.42	7.64	7.64	11.99	14.64	12.18	9.13	11.85	12.23	13.61	12.7	12.3	12.41	12.59	10.7	11.55	16.55	13.48	11.67	13.24	8.45	14.72	7.64	11.9	7.64	11.12	9.42	12.08	10.22	8.83	13.87	11.46	11.7	13.68	13.54	13.93
UNPAD57	Month 6	Female	36-40	TB-only		10.12	9.15	10.3	9.89	11.15	12.9	11.03	7.64	10.96	7.64	7.64	11.65	13.86	12.92	8.64	11.7	13.25	14.4	11.95	12.19	12.72	11.78	11.64	7.64	7.64	14.14	10.25	12.29	9.35	7.64	9.56	12.55	11.77	11.62	8.95	12	10.54	10.08	12.61	11.82	10.56	13.9	10.87	13.41
UNPAD58	Month 6	Female	56-60	TB-DM	Metformin	9.62	8.69	10.37	10.45	10.67	12.81	10.69	9.46	11.12	7.64	7.64	11.12	14.56	13.12	8.66	11.08	12.77	13.78	12.18	12.18	12.96	11.07	11.3	10.61	7.64	13.47	10.1	12.78	9.42	15.01	9.57	12.17	11.52	11.86	8.88	11.73	10.26	9.69	12.26	11.65	7.64	13.28	9.82	14.01
UNPAD59	Month 6	Female	31-35	TB-only		9.47	8.67	9.87	10.75	11.39	12.41	7.64	8.92	11.82	7.64	7.64	11.46	14.31	12.02	8.74	11.92	12.19	13.56	12.3	12.1	12.46	12.38	10.57	11.62	16.48	13.34	11.24	13.03	8.46	14.73	8.47	11.89	11.17	11.02	9.66	12.39	9.91	8.87	13.85	11.18	13.05	14	14.22	13.77
UNPAD6	Month 6	Female	51-55	TB-DM	Insulin	8.53	8.04	10.18	10.05	10.22	12.06	11.28	7.64	12.04	7.64	7.64	11.92	14.43	7.64	8.12	10.69	11.85	12.94	12.16	12.22	12.66	11.75	10.15	10.87	7.64	12.69	11.86	13.27	8.57	14.12	9.6	11.5	7.64	10.63	8.77	11.62	9.63	8.81	13.3	11.02	11.76	14.1	13.49	14.08
UNPAD60	Month 6	Male	61-65	TBrel-IH		8.78	8.22	9.54	10.72	11.79	11.25	11.3	7.64	11.56	7.64	7.64	11.14	13.86	11.6	8.74	11.5	12.01	12.89	11.63	11.21	11.8	11.2	10.64	11.63	15.39	12.23	9.67	12.16	7.64	13.67	7.64	11.41	7.64	9.69	9.49	11.62	9.2	8.17	12.67	10.76	9.87	11.36	11.14	13.19
UNPAD61	Month 6	Male	56-60	TB-DM	Insulin	8.83	8.04	10.35	11.17	11.56	11.83	11.33	7.64	12.59	7.64	7.64	11.28	13.65	12.59	9.26	11.85	11.96	13.12	12.71	12.41	12.28	12.48	10.27	11.71	15.73	12.88	11.54	13.43	7.78	13.97	7.64	11.68	10.64	10.45	9.59	12.06	9.56	8.35	13.83	11.05	10.99	12.65	12.15	12.72
UNPAD62	Month 6	Female	46-50	TB-DM	Insulin	8.35	7.64	10.39	10.04	10.8	12.22	10.8	7.64	11.52	7.64	7.64	10.13	13.3	7.64	7.85	11.03	11.66	12.51	12.22	11.55	12.18	10.82	10.06	10.8	7.64	12.92	10.34	13.2	8.28	14.28	8.39	11.14	7.64	10.73	8.61	11.49	9.22	8.15	13.7	10.89	11.88	7.64	13.24	11.74
UNPAD63	Month 6	Female	56-60	TB-only		9.97	9.62	10.58	11	11.91	13.67	11.91	7.64	11.47	7.64	7.64	12.16	14.81	13.93	9.67	12.29	7.64	14.29	11.93	12.4	13.67	10.67	11.54	12	17.14	14.82	10.53	12.64	10.23	7.64	9.02	12.47	12.37	12.38	10.55	12.45	10.42	9.77	13.57	11.84	11.28	13.95	7.64	14.18
UNPAD64	Month 6	Male	61-65	TB-DM	Metformin	8.82	7.93	9.52	10.48	10.48	11.34	10.25	7.99	12.12	7.64	7.64	10.95	13.24	11.77	7.86	11.02	11.82	12.78	12.05	10.3	12.59	10.65	10.43	10.81	7.64	12.97	10.26	12.48	8.68	14.48	10.06	10.58	7.64	7.64	8.34	11.29	9.49	8.6	13.15	11.25	10.48	7.64	11.67	12.28
UNPAD65	Month 6	Male	41-45	TBrel-IH		8.96	8.1	9.95	10.75	11.08	11.53	10.02	7.64	11.68	7.64	7.64	9.62	12.62	12.22	8.64	10.76	11.82	12.81	11.68	10.84	11.38	10.39	10.06	10.58	15.7	12.71	11.36	13.09	8.21	14.1	8.3	11.53	7.64	10.62	7.86	11.24	9.33	7.96	13.43	10.46	12.39	13.54	14.21	11.36
UNPAD67	Month 6	Female	36-40	TB-only		8.99	7.88	10.01	10.91	11.02	7.64	10.35	7.76	11.79	7.64	7.64	11	13.3	7.64	8.23	10.9	11.68	12.84	12.47	11.84	11.84	11.77	10.14	11.37	7.64	7.64	10.89	13.43	7.64	7.64	9.24	10.5	7.64	7.64	8.11	11.42	9.53	8.51	13.56	10.8	10.63	7.64	7.64	13.12
UNPAD68	Month 6	Male	41-45	TBrel-IH		9.48	9.22	10.53	10.59	11.62	13.52	11.76	8.77	10.97	7.64	7.64	11.26	13.69	7.64	9.07	11.36	12.93	14.31	12.36	12.32	12.69	10.77	11.39	11.96	7.64	13.51	10.81	13.06	9.96	15.28	9.88	12.33	7.64	12.29	9.74	12.35	10.39	9.44	12.86	11.6	11.94	7.64	12	13.65
UNPAD69	Month 6	Male	61-65	TBrel-IH		8.91	8.12	9.94	11.09	11.34	11.66	11.32	7.64	12.95	7.64	7.64	12.19	14.93	12.22	8.55	11.93	7.64	12.74	12.77	11.78	13.15	12.31	10.01	11.11	7.64	12.47	11.19	13.24	7.89	7.64	8.51	11.32	10.44	10.18	9.29	11.66	9.45	8.43	14.02	10.87	11.71	12.31	12.84	14.74
UNPAD7	Month 6	Female	61-65	TBrel-IH		9.04	8.16	10.07	11.13	11.12	12.53	11.62	7.64	12.41	7.64	7.64	11.96	14.44	12.31	8.55	11.54	11.85	13.34	12.09	12.46	12.73	12.2	10.01	11.29	16.25	13.76	11.67	13.34	8.43	14.57	9.56	11.54	7.64	11.23	9.38	12.37	9.76	8.8	13.6	11.12	12.57	14.46	14.49	14.19
UNPAD70	Month 6	Female	36-40	TBrel-IH		9.62	7.88	10.32	10.6	11.29	12.27	11.07	8.34	11.74	7.64	7.64	11.66	14.56	13.22	8.27	11.25	7.64	12.8	12.25	11.77	13.12	11.75	10.77	11.06	16.02	13.09	11.29	12.5	8.36	14.6	7.64	11.64	10.96	10.84	9.34	11.86	9.52	8.87	13.08	11.78	11.67	13.24	13.09	13.58
UNPAD73	Month 6	Female	51-55	TB-DM	Metformin	9.58	8.88	10.66	10.8	11.88	12.54	11.09	7.64	11.99	7.64	7.64	11.97	14.64	12.41	8.93	11.51	7.64	13.75	12.81	12.59	13.33	11.73	10.93	10.96	16.55	13.69	10.94	12.96	8.46	14.7	7.64	11.94	11.27	11.15	9.62	11.77	10.32	9.19	12.9	11.55	11.14	13.42	11.82	14.32
UNPAD74	Month 6	Male	66-70	TB-DM	Insulin	9.18	8.5	10.4	10	10.24	12.35	10.54	7.64	11.37	7.64	7.64	10.93	13.74	7.64	8.38	10.96	12.33	13.28	11.1	11.83	11.91	11.73	10.51	10.97	16.02	12.6	10.9	12.66	9.27	14.94	8.38	11.92	7.64	11.51	8.67	11.59	9.99	9	12.56	11.06	10.12	14.03	10.67	12.87
UNPAD76	Month 6	Female	56-60	TB-DM	Metformin	8.78	8.2	10.67	10.53	11	12.11	11.2	7.64	12.17	7.64	7.64	11.28	13.82	12.77	8.5	11.49	11.99	12.72	11.46	11.56	12.09	11.44	9.73	11.26	15.76	13	11.07	13.08	8.44	7.64	7.68	11.54	10.91	10.65	9.37	12.04	9.48	8.18	14	9.94	12.72	13.7	14.96	13.01
UNPAD77	Month 6	Female	41-45	TB-DM	Metformin	10.06	9.34	10.63	10.28	11.37	12.36	11.42	7.64	11.38	7.64	7.64	11.51	13.7	13.21	8.99	11.49	13.38	14.51	11.37	11.91	12.34	11.98	11.5	11.55	16.73	13.34	10.61	12.64	8.2	14.59	9.01	12.73	7.64	10.92	9.79	12.35	10.7	9.65	13.41	11.13	11.98	14.04	13.91	13.19
UNPAD78	Month 6	Male	46-50	TB-DM	Insulin	8.82	8.39	10.26	10.45	11.14	12.28	11.34	7.64	11.21	7.64	7.64	10.88	13.55	12.55	8.57	11.43	12.43	13.23	10.63	11.36	11.39	11.39	10.5	7.64	15.93	13.41	10.36	11.97	8.11	14.66	7.72	12	7.64	10.85	9.77	11.84	9.85	8.71	12.95	10.96	10.97	12.95	12.09	12.64
UNPAD79	Month 6	Male	56-60	TB-DM	Insulin	10.48	9.49	10.55	9.6	11.33	13.59	11.02	7.64	7.64	7.64	7.64	10.63	13.04	13.87	9.24	11.78	13.12	14.63	10.63	11.59	12.37	10.35	11.68	11.38	16.3	14.71	10.23	12.02	9.62	15.6	9.26	12.7	7.64	12.23	9.91	12.33	10.36	10.09	11.98	12.07	11.4	13.93	12.22	12.36
UNPAD8	Month 6	Male	56-60	TB-DM	Metformin	9.91	9.33	10.98	9.31	9.62	13.98	10.8	9.74	11.39	7.64	7.64	11.89	13.84	7.64	8.65	10.2	12.98	14.42	12.12	12.83	13.4	10.92	11.81	10.93	7.64	14.4	11.09	13.38	10.37	15.98	10.56	12.55	7.64	12.68	8.96	11.08	10.79	9.91	12.48	12.17	7.64	7.64	7.64	13.96
UNPAD80	Month 6	Female	56-60	TB-DM	Insulin	8.29	8.34	10.59	10.51	11.35	11.98	10.57	7.64	11.81	10.66	7.64	11.2	13.76	7.64	8.66	10.86	11.72	12.79	12.14	12.38	12.53	12	10.21	10.55	7.64	13.13	10.9	12.91	8.27	13.75	7.64	11.14	7.64	10.8	8.16	11.26	9.29	8.61	12.99	11.01	10.43	13.36	11.75	12.57
UNPAD9	Month 6	Male	51-55	TB-DM	Metformin	11.04	9.6	11.03	10.45	12.12	13.67	12.09	7.64	10.7	7.64	7.68	11.68	13.74	13.66	10.05	12.04	7.64	15.23	10.68	12.6	13.41	10.9	12.24	12.39	17.4	14.98	10.33	12.49	9.79	15.95	9.76	13	12.47	12.39	10.81	12.68	10.97	10.82	13.06	10.88	11.17	13.82	7.64	13.95
UNPAD1	Week 2	Male	46-50	TB-DM	Insulin	10.54	9.66	10.39	10.13	10.6	13.52	11.11	9.5	11.43	7.64	7.64	12.4	14.22	7.64	9.25	11.23	12.99	14.43	11.75	11.77	13.49	11.01	11.7	11.71	7.64	14.53	11.37	12.72	10.63	16.11	11.26	11.86	7.64	7.64	10.07	12.28	10.43	10.42	12.86	11.9	11.31	7.64	13.49	14.11
UNPAD10	Week 2	Male	41-45	TB-DM	Metformin	9.02	8.32	10.05	10	10.14	11.92	10.79	7.99	11.19	7.64	7.64	11.3	13.5	13.02	8.02	11.09	12.06	12.87	10.74	10.8	11.95	12.43	10.27	7.64	7.64	13.95	10.95	12.69	9.04	14.79	8.49	10.89	7.64	7.64	8.95	12.51	9.84	9.45	13.35	10.28	13.02	14.79	7.64	12.29
UNPAD12	Week 2	Male	46-50	TB-DM	Metformin	8.95	8.1	9.6	10.81	10.5	11.73	12.76	7.64	12.21	7.64	7.64	11.27	13.88	11.13	8.06	11.21	12.11	13.54	12.23	12.14	12.66	12.14	10.36	10.78	16.35	12.61	11.45	12.73	7.87	13.94	7.64	11.73	7.64	10.29	8.31	11.46	9.71	8.66	12.95	11.21	11.33	13.17	12.48	13.36
UNPAD13	Week 2	Male	36-40	TBrel-IH		7.84	7.64	10.69	8.91	9.9	11.92	10.6	7.64	11.58	7.64	7.64	10.99	13.6	7.64	7.64	10.48	11.11	11.93	10.4	11.45	11.23	12.85	9.15	9.74	7.64	12.77	11.17	13.03	7.93	13.98	8.94	10.53	7.64	10.72	8.23	12.06	9.1	8.22	14.12	10.14	11.74	14.38	13.85	13.52
UNPAD14	Week 2	Male	46-50	TB-only		9.4	8.83	10.21	9.38	9.98	13.1	11.37	7.64	10.97	7.64	7.64	11.21	13.71	12.32	8.99	11.09	12.76	13.61	10.63	11.62	12.16	11.49	10.94	7.64	7.64	14.09	10.96	11.9	9.25	14.99	9.84	12.02	7.64	11.82	9.66	12.12	10.73	9.4	12.75	10.85	11.12	14.55	11.76	12.71
UNPAD16	Week 2	Male	36-40	TB-only		9.09	8.27	10.41	10.36	10.13	11.81	10.12	8.62	12.07	7.64	7.64	11.54	13.91	11.52	8.23	10.66	11.95	13.2	12.31	11.81	12.73	12.79	10.3	10.47	7.64	13.66	11.95	13.19	8.59	14.3	9.93	10.09	7.64	7.64	8.13	12.53	9.81	9.3	13.45	10.73	12.43	14.6	14.6	14.26
UNPAD17	Week 2	Female	36-40	TBrel-IH		9.12	8.73	10.5	9.74	10.3	12.53	10.98	8.91	11.28	7.64	7.64	10.83	13.9	11.97	8.79	11.12	12.3	13.25	10.9	11.61	11.79	11.79	10.34	7.64	7.64	13	11.82	12.88	8.93	13.99	9.62	11.67	7.64	11.37	9.06	12.69	10.27	9.07	13.54	10.26	12.77	15	14.6	12.14
UNPAD18	Week 2	Female	31-35	TB-DM	Metformin	8.34	7.99	10.89	10.27	10.23	11.25	13.02	7.64	12.06	7.64	7.64	10.84	14.26	12.1	7.9	10.55	11.57	12.43	11.62	12.34	12.27	13.06	9.16	10.48	15.95	11.84	12.4	12.93	7.88	13.71	8.24	11.37	7.64	10.4	8.25	12.95	9.56	8.26	13.73	10.14	13.06	14.76	15.48	12.09
UNPAD19	Week 2	Male	46-50	TB-DM	Metformin	7.64	7.64	11.42	10.99	11.04	9.97	7.64	7.64	14.03	7.64	7.64	11.85	13.63	9.18	7.64	9.06	8.55	12.4	12.97	13.1	12.7	14.24	8.14	10.51	13.5	9.74	12.42	14.49	7.64	11.66	7.64	7.64	7.64	8.16	7.64	12.59	8.05	8.22	14.36	11.64	13.35	14.14	15.42	13.61
UNPAD2	Week 2	Male	41-45	TBrel-IH		9.22	8.74	10.75	9.89	10.57	12.35	10.85	8.88	11.63	7.64	7.64	11.54	13.77	7.64	8.58	11.05	12.29	13.47	11.2	12.15	12.23	12.33	10.85	10.88	7.64	13.23	11.13	13.19	8.59	14.24	9.74	11.84	7.64	11.24	9.04	11.16	10.04	9.22	14.31	10.56	10.75	14.5	10.65	14.55
UNPAD20	Week 2	Female	51-55	TB-only		8.58	7.64	10.43	7.64	9.9	11.19	7.64	8.27	11.13	7.64	7.64	9.5	12.86	10.45	7.64	11.14	11.52	12.28	9.35	10.84	10.88	12.92	9.24	10.59	15.61	11.83	10.32	11.76	7.64	13.35	7.89	11.07	7.64	9.46	8.9	12.42	9.13	8.04	13.54	9.64	12.32	13.42	13.48	10.93
UNPAD21	Week 2	Male	46-50	TB-only		9.46	8.5	10.33	10.48	11.19	12.3	10.59	7.64	11.71	7.64	7.64	12.19	14.61	12.27	8.33	11.45	13.69	13.28	11.96	11.84	13.47	11.79	10.54	10.49	16.14	13.54	10.03	12.7	8.29	14.74	7.91	11.5	11.13	11.01	9.27	11.28	9.73	8.9	14.01	10.81	10.37	13.36	11.48	14.87
UNPAD22	Week 2	Male	31-35	TB-only		9.02	8.4	9.77	10.6	11.2	11.16	10.79	7.93	12.14	7.64	7.64	11.79	13.88	7.64	8.23	10.75	11.86	13.03	12.44	12.29	12.19	12.27	10.53	11.17	7.64	7.64	11.3	13.29	7.79	7.64	9.41	10.69	7.64	9.88	8.28	11.6	9.61	8.78	13.31	11.17	11.5	7.64	13.59	14.79
UNPAD23	Week 2	Male	51-55	TBrel-IH		8.85	7.66	9.52	10.33	10.3	11.79	10.89	7.64	11.66	7.64	7.64	11.04	13.35	12.11	8.16	10.95	11.59	12.86	11.02	11.69	11.77	12.47	9.69	10.77	15.41	12.81	11.34	12.43	8.04	7.64	7.64	11.14	10.69	10.27	8.61	11.79	9.25	8.77	13.47	10.51	11.75	13.89	13.7	13.44
UNPAD24	Week 2	Female	56-60	TB-DM	Metformin	9.87	8.38	10.6	10.54	10.75	12.52	7.64	7.64	11.9	7.64	7.64	11.2	14.15	12.61	8.72	11.56	7.64	13.8	11.21	11.96	12.29	12.69	10.82	11.29	17.09	13.64	12.32	13.5	8.54	14.73	7.64	12.18	11.23	10.93	9.58	12.43	10.31	9.35	13.81	10.31	12.32	14.13	13.83	12.87
UNPAD26	Week 2	Female	41-45	TBrel-IH		9.36	8.85	10.85	10.21	10.14	12.86	7.64	7.64	11.67	7.64	7.64	11.33	13.86	12.6	8.52	11.23	12.47	13.66	11.89	12.26	12.48	12.08	10.32	11.64	16.14	13.96	11.75	13.85	9.1	14.89	9.66	12.11	11.54	11.4	9.38	12.88	10.04	9.15	12.84	11.34	13.32	15.02	15.01	13.89
UNPAD28	Week 2	Male	31-35	TB-DM	Metformin	9.97	9.23	10.2	10.57	10.2	12.67	10.54	9.6	12.16	7.64	7.64	11.81	13.91	12.5	8.65	10.9	12.94	14.42	12.68	12.74	13.33	11.66	11.46	7.64	7.64	13.32	11.59	13.28	9.06	14.95	9.8	12.29	7.64	11.67	8.89	11.93	10.35	9.96	12.47	11.37	11.92	14.1	13.04	13.26
UNPAD29	Week 2	Female	36-40	TB-DM	Metformin	8.49	7.75	10.42	10.01	10.65	11.59	11.58	7.64	12.34	7.64	7.64	11.47	14.21	11.93	8.28	11.23	12.02	12.71	11.27	12.39	12.26	12.63	10.02	11.3	7.64	12.31	11.12	12.78	7.64	7.64	8.68	11.29	10.39	9.99	9.06	11.71	9.42	8.8	13.63	11	12.44	13.84	13.95	12.6
UNPAD3	Week 2	Male	26-30	TB-only		9.4	9.05	11.01	9.5	9.54	12.71	7.64	7.93	11.76	7.64	7.64	11.38	13.85	7.64	8.01	10.11	12.33	13.55	11.95	12.2	12.71	12.36	10.38	9.93	7.64	14.15	11.87	13.48	9.12	14.63	9.58	11.94	7.64	11.42	8.01	12.65	10.18	9.13	13.78	10.86	13.76	15.43	15.9	13.63
UNPAD30	Week 2	Male	56-60	TB-only		8.88	8.41	10.32	10.36	9.83	11.93	11.02	8.4	12.32	7.64	7.64	11.7	14.23	12.12	8.77	11.33	7.64	12.8	11.38	11.95	12.96	12.26	10.03	11.32	16.11	13.15	11.23	13.33	7.93	14.09	7.7	11.38	7.64	10.56	9.16	11.52	9.78	8.81	13.56	10.1	11.29	13.49	12.59	14.74
UNPAD31	Week 2	Male	61-65	TB-DM	Metformin	8.85	8.48	10.7	10.03	10.35	12.19	10.96	7.64	11.94	7.64	7.64	11.57	14.04	11.54	8.26	11.05	11.97	12.89	11.71	12.33	12.56	12.91	10.05	11.16	7.64	12.71	11.86	12.88	8.25	13.9	8.83	11.44	7.64	11.05	8.94	11.93	9.86	8.85	13.81	11.07	12.25	14.62	14.17	14.21
UNPAD32	Week 2	Female	41-45	TB-DM	Metformin	8.51	8.79	10.36	10.34	10.92	11.97	7.64	7.64	12.25	7.64	7.64	11.88	14.53	11.59	8.63	11.14	7.64	13.13	12.66	13.12	12.99	12.24	10.37	10.9	7.64	13.54	12.26	13.64	8.62	13.42	9.05	11.31	7.64	10.91	8.52	11.42	9.58	9.26	12.89	11.4	11.81	14.21	13.23	13.45
UNPAD33	Week 2	Female	46-50	TB-only		8.2	7.64	9.33	10.26	10.6	7.64	9.74	7.64	11.82	7.64	7.64	11.27	13.57	7.64	7.8	10.68	7.64	12.34	11.7	11.89	12.24	12.68	10.13	10.17	7.64	7.64	10.77	13.28	7.64	13.03	8.5	9.9	7.64	8.57	8.03	11.13	9.06	9.06	13.22	10.02	10.67	7.64	7.64	13.06
UNPAD34	Week 2	Male	56-60	TB-only		9.46	9.22	10.79	9.93	10.15	12.92	11.06	8.94	11.36	7.64	7.64	12.06	14.5	7.64	8.49	10.93	12.73	13.63	11.67	12.29	12.92	12.04	10.88	11.15	7.64	14.34	11.46	13.32	9.1	14.76	9.64	12.03	7.64	11.67	8.98	11.96	10.25	9.44	13.45	11.15	11.58	14.66	12.99	14.56
UNPAD35	Week 2	Female	46-50	TB-DM	Insulin and Metformin	8.56	8.32	11.33	7.64	11.67	11.95	13.06	7.64	11.76	7.64	7.64	10.65	12.95	12.61	9.03	12.06	12.25	12.89	10.44	11.39	10.88	10.79	9.72	12.82	15.76	12.68	12.54	13.63	8.19	14.23	7.67	11.68	10.67	10.47	9.76	12.89	9.49	8.56	14.72	9.88	13.57	13.72	15.6	11.82
UNPAD36	Week 2	Male	66-70	TB-DM	Metformin	8.75	8.45	9.88	10.2	10.45	11.87	7.64	8.03	12.31	7.64	9.04	11.39	13.47	12.22	8.34	10.88	11.84	12.92	11.48	11.47	12.37	11.92	10.02	10.35	15.99	11.69	11.61	12.68	8.76	14.45	7.93	11.39	7.64	11.12	8.55	11.97	9.38	8.53	13.4	9.91	12.04	14.48	14.58	12.21
UNPAD38	Week 2	Male	46-50	TB-only		10.98	10.17	11.9	9.88	11.89	14.68	12.62	7.64	9.94	7.64	7.64	11.9	13.46	13.99	10.2	11.92	13.51	15.35	10.69	12.56	13.51	10.07	12.63	7.64	7.64	16.11	7.64	13.08	10.86	16.45	11.13	13.06	7.64	13.53	11.13	13.05	11.14	11.01	12.74	12.93	7.64	7.64	11.77	13.55
UNPAD39	Week 2	Male	61-65	TB-only		9.26	8.35	10.78	10.18	10.79	11.07	10.9	7.64	12.4	7.64	7.64	11.15	13.6	11.32	7.98	11.52	7.64	12.96	10.8	12.25	11.72	13.5	10.1	11.01	16.04	11.65	11.47	12.95	7.64	7.64	8.03	11.53	9.84	9.51	8.96	11.77	9.71	8.69	14.16	9.47	12.34	13.12	14.28	13.41
UNPAD4	Week 2	Male	51-55	TB-DM	Metformin	9.05	9.13	10.23	9.92	10.32	12.93	11.33	7.64	11.61	7.64	7.64	11.73	13.98	12.36	8.01	11.25	7.64	13.49	11.63	12.12	12.5	11.77	10.54	11.62	7.64	12.99	12.11	12.65	9.1	14.36	9.63	11.8	7.64	11.65	9.62	12.68	10.24	9.42	13.15	10.46	12.83	15.07	14.62	13.72
UNPAD40	Week 2	Male	31-35	TB-only		9.05	8.63	10.61	10.49	11	12.22	7.64	7.64	11.79	7.64	7.64	11.41	13.68	13	8.44	11.49	12.12	13.31	11.34	12.35	11.95	12.89	10.42	11.27	16.02	13.04	10.59	13.2	7.88	14.3	7.79	11.76	7.64	10.78	9.28	11.92	9.64	8.85	13.45	11.24	11.87	13.57	13.76	13.64
UNPAD41	Week 2	Male	51-55	TBrel-IH		9.31	8.31	10.56	10.44	10.64	11.94	10.63	7.64	11.46	7.64	7.64	10.08	13.19	12.83	8.99	11.18	7.64	13.2	11.88	11.11	11.62	10.27	10.66	11.02	16.31	13	10.91	13.09	8.55	14.27	8.85	12.06	7.64	11.01	8.95	11.6	9.92	8.6	13.52	10.96	11.43	7.64	12.41	11.51
UNPAD42	Week 2	Male	36-40	TBrel-IH		8.49	8.25	10.61	8.96	9.59	12.81	10.08	8.09	11.28	7.64	7.64	10.84	13.84	7.64	7.64	10.31	12.08	12.84	10.59	11.14	11.08	13.06	10.15	9.58	7.64	13.66	11.18	12.79	9.18	14.74	9.37	11.74	7.64	11.57	8.25	11.5	9.72	8.73	13.72	10.8	10.74	14.14	11.72	12.47
UNPAD43	Week 2	Male	36-40	TBrel-IH		8.02	7.74	10.51	9.16	10.07	11.93	10.42	7.64	11.39	7.64	7.64	10.69	13.74	7.64	7.95	10.68	12.8	11.69	10.92	11.44	10.97	12.97	9.02	10.54	7.64	13.17	10.73	12.83	8.01	13.43	8.23	10.69	7.64	10.76	8.19	11.98	9.17	7.82	13.3	9.06	12.37	14.43	14.46	13.27
UNPAD44	Week 2	Female	46-50	TB-only		8.66	8.25	11.16	10.46	11.1	11.39	10.95	7.64	12.26	7.64	7.64	10.93	13.54	11.09	8.4	11.44	7.64	12.65	11.73	11.52	11.64	13.47	9.55	11.28	15.67	12.28	11.82	13	7.64	13.68	7.64	11.15	7.64	9.89	8.78	12.08	9.42	7.96	14.06	9.84	12.77	12.89	13.96	13.28
UNPAD45	Week 2	Male	46-50	TB-DM	Metformin	8.57	8.11	10.45	10.55	10.79	12.63	11.97	8.25	11.26	7.64	7.64	10.58	13.53	13.77	8.97	11.45	7.64	13.25	11.46	11.48	11.93	11.01	10.38	12.17	16.26	13.3	11.48	12.91	9.11	7.64	7.8	12.11	11.3	11.17	10.14	12.41	9.93	8.71	13	10.93	12.41	12.61	14.52	11.52
UNPAD46	Week 2	Female	36-40	TBrel-IH		8.98	8.37	9.81	9.72	10.57	12	10.07	7.64	11.26	7.64	7.64	10.23	12	12.37	8.16	10.84	11.87	12.75	9.77	11.35	10.82	11.54	9.7	7.64	7.64	12.81	11.49	11.96	8.94	14.46	8.79	11.19	7.64	11.37	8.74	12.03	9.43	8.64	12.72	9.73	12.46	14.49	14.62	11.73
UNPAD47	Week 2	Female	46-50	TB-DM	Metformin	9.43	8.86	10.78	10.91	11.83	12.79	12.06	7.64	11.57	7.64	7.64	11.34	13.84	13.37	9.27	11.78	12.75	13.74	11.99	12.43	12.36	12.41	10.74	11.68	16.18	13.8	11.25	13.11	8.85	7.64	8.44	12.12	11.49	11.49	9.75	12.34	10.22	9.24	13.3	11.52	11.01	13.44	11.89	12.62
UNPAD48	Week 2	Male	41-45	TB-DM	Metformin	9.41	8.75	10.86	9.96	10.46	12.41	10.86	8.03	11.11	7.64	7.64	11.33	13.77	7.64	8.78	11	12.33	13.48	10.88	10.93	12.33	12.32	10.47	7.64	7.64	13.97	11.54	13.64	9.46	15.05	9.8	11.12	7.64	11.94	9.57	12.83	10.34	9.27	13.51	10.43	12.95	14.92	15.09	12.65
UNPAD49	Week 2	Female	61-65	TB-DM	Insulin	8.52	8.04	10.38	10.03	10.91	12.32	11.11	7.64	11.13	7.64	7.64	10.39	13.88	11.51	8.64	11.23	7.64	12.59	11.19	11.75	11.75	12.42	9.83	11.21	7.64	12.83	11	13.64	8.28	14.16	9.32	11.41	7.64	10.92	9.49	12.19	9.67	8.1	13.44	10.41	11.92	14.14	13.8	11.63
UNPAD50	Week 2	Male	21-25	TB-DM	Metformin	7.83	7.64	10.21	10.01	10.98	11.87	10.71	7.64	11.26	7.64	7.64	10.73	13.14	11.27	7.99	11.25	13.03	12.36	11.2	11.71	11.49	12.26	9.32	10.55	7.64	11.86	11.06	12.71	8.01	13.12	8.54	10.68	7.64	10.61	8.8	12.06	8.99	8.58	13.27	10.25	12.35	14.23	14.07	13.24
UNPAD51	Week 2	Male	66-70	TB-DM	Insulin	8.77	8.08	10.35	9.84	10.83	12.08	7.64	7.64	12.09	7.64	7.64	11.69	14.07	12.8	8.17	11.34	11.78	12.68	11	12.04	12.17	12.44	10.06	10.82	15.52	13.14	11.66	12.97	8.52	7.64	7.64	11.39	10.91	8.21	9.37	11.55	9.68	8.65	13.58	11.09	10.6	13.25	11.98	14.48
UNPAD54	Week 2	Female	46-50	TB-DM	Insulin	10.1	9.56	10.53	10.69	11.33	12.83	12.3	7.64	11.23	7.64	7.64	11.13	14.33	12.36	9.27	11.94	13.07	14.25	11.12	11.75	12.67	11.37	11.17	11.8	16.96	13.64	11.01	12.46	8.05	15.18	8.24	12.46	7.64	11.37	10.25	12.72	10.94	9.32	13.4	11.17	12.37	13.62	13.99	12.63
UNPAD55	Week 2	Male	46-50	TB-DM	Metformin	8.03	7.66	10.42	9.86	10.32	11.72	10.55	7.64	11.87	7.64	7.64	11	13.23	11.06	7.84	10.7	13.1	12.02	11.63	12.4	12.23	12.82	9.38	10.64	7.64	12.11	11.58	13.03	8	12.89	9.05	10.76	7.64	10.49	8.3	12.1	9.16	8.54	13.33	10.74	12.69	14.64	14.77	13.07
UNPAD56	Week 2	Female	41-45	TB-only		8.94	8.28	9.89	10.67	11.26	11.88	11.69	7.64	12.07	7.64	7.64	11.01	13.9	11.68	8.87	11.85	11.93	12.99	11.37	11.68	11.67	12.32	9.86	11.48	16.09	7.64	11.96	12.77	7.72	7.64	8.06	11.71	10.65	10.5	9.68	12.5	9.62	8.13	14.11	10.77	12.47	13.85	14.69	12.58
UNPAD57	Week 2	Female	36-40	TB-only		10.49	9.5	10.81	7.64	11.13	14.18	12.18	7.86	10.53	7.64	7.64	11.28	13.46	14.48	9.73	11.85	13.43	14.7	10.34	11.77	12.61	11.06	11.56	12.15	16.77	15.16	10.65	12.41	10.38	7.64	9.95	12.84	12.91	12.84	10.95	13.13	10.66	10.21	13.03	11.87	12.72	14.68	13.8	12.58
UNPAD58	Week 2	Female	56-60	TB-DM	Metformin	9.39	8.69	10.23	10.51	10.87	12.21	10.91	8.66	11.88	7.64	7.64	11.19	14.53	12.9	8.42	11.12	7.64	13.24	12.14	11.53	12.9	11.38	10.52	10.91	7.64	12.89	11.09	13.11	8.87	14.42	9.37	11.74	7.64	11.4	8.65	11.89	10.05	8.82	13.07	11.13	10.93	13.37	11.51	13.92
UNPAD59	Week 2	Female	31-35	TB-only		11.18	9.65	10.97	7.64	12.18	14.38	12.47	10.83	10.65	7.64	7.64	11.64	13.66	14.23	10.35	12.06	13.55	15.37	10.5	12.27	13.31	10.44	12.53	12.64	17.5	15.41	9.89	12.63	10.37	16.37	10.21	13.07	7.64	13.04	11.16	13.07	11.02	10.76	13.07	10.52	12.09	14.65	7.64	13.15
UNPAD6	Week 2	Female	51-55	TB-DM	Insulin	9.03	8.67	10.27	9.94	10.9	12.68	12.27	7.64	11.35	7.64	7.64	11.11	13.68	7.64	8.15	11.15	12.47	13.32	11.12	11.52	11.97	11.69	10.45	11.08	7.64	13.3	11.33	12.49	8.82	14.67	10.16	11.91	7.64	11.34	9.83	12.22	10.05	9.11	13.14	11.21	12.23	14.3	12.9	12.79
UNPAD60	Week 2	Male	61-65	TBrel-IH		8.48	8.26	9.67	10.05	10.57	11.46	11.28	7.64	11.65	7.64	7.64	10.39	13.25	11.82	7.94	11.26	11.77	12.47	10.15	10.74	10.89	11.8	9.62	11.11	15.74	12.28	10.82	12.34	7.64	13.77	8.54	11.2	7.64	9.87	9.11	12.52	9.27	8.34	13.44	9.93	12.5	13.41	14.42	11.81
UNPAD61	Week 2	Male	56-60	TB-DM	Insulin	10.49	9.43	11.19	10.43	11.57	14.01	11.71	7.69	7.64	7.64	7.83	11.3	13.33	14.14	9.5	12.22	13.24	14.62	10.45	12.33	12.61	12.13	11.69	11.67	16.64	15.25	10.81	12.84	10.25	16.16	9.14	12.77	12.7	12.68	10.59	12.49	10.43	9.97	13.55	11.95	11.04	14.39	11.99	12.63
UNPAD62	Week 2	Female	46-50	TB-DM	Insulin	8.15	7.71	10.54	9.95	10.5	11.94	10.5	7.64	11.82	7.64	7.64	10.77	13.99	7.64	8.04	10.72	11.32	12.4	11.96	11.74	12.32	12.37	9.45	10.37	7.64	12.95	11.05	13.43	8.33	13.82	9.55	10.99	7.64	10.61	8.73	11.78	9.42	7.78	13.53	10.85	12.31	13.89	14.59	13.18
UNPAD63	Week 2	Female	56-60	TB-only		9.77	9.09	10.46	11.45	12	12.77	11.6	7.64	12.32	7.64	7.64	11.49	14.43	13.04	9.1	12.18	7.64	14	13.14	12.32	13.08	11.9	11.13	11.78	16.63	13.81	11.21	13.42	9.33	7.64	8.32	12.31	11.45	11.39	9.5	12.11	10.26	8.72	14.25	11.44	11.37	12.89	11.55	13.05
UNPAD64	Week 2	Male	61-65	TB-DM	Metformin	8.98	7.9	9.71	10.4	10.48	11.53	10.17	7.64	11.53	7.64	7.64	9.84	11.89	7.64	8.08	10.9	11.74	12.72	11.22	9.58	11.48	10.09	10.38	10.81	7.64	12.91	11.12	12.91	8.86	14.05	10.24	10.68	7.64	7.64	8.56	11.34	9.34	8.63	13.48	10.84	12.11	14.12	14.56	10.6
UNPAD65	Week 2	Male	41-45	TBrel-IH		9.3	8.69	10.86	9.88	10.53	12.91	10.8	7.64	10.52	7.64	7.64	10.58	13.86	13.51	8.6	11.13	12.62	13.38	10.01	10.93	11.39	12.46	10.37	11.21	16.47	13.89	11.01	12.35	9.56	15.27	8.66	12.23	7.64	12.16	9.32	12.54	9.98	8.69	13.53	10.55	11.65	14.71	13.42	12.07
UNPAD66	Week 2	Male	41-45	TB-only		8.81	7.92	10.42	9.89	10.71	11.63	7.64	8.06	11.87	7.64	7.64	9.76	13.43	11.78	8.59	11.24	7.64	12.58	10.41	10.82	10.85	12.7	9.5	11.29	16.24	12.63	11.52	13.25	7.64	13.97	7.64	11.43	10.36	10.01	9.4	12.44	9.74	8.06	14.53	9.47	12.84	13.16	15.22	11.37
UNPAD67	Week 2	Female	36-40	TB-only		10.29	8.93	11.15	10.75	11.27	13.08	10.94	9.42	11.36	7.64	7.64	10.32	13.07	13.91	9.19	11.28	7.64	14.32	12.55	10.86	12.09	10.1	11.65	7.64	7.64	14.78	10.78	13.92	10.15	15.89	10.86	11.85	7.64	12.72	9.22	12	10.61	9.93	13.26	11.86	13.27	13.23	12.43	11.77
UNPAD68	Week 2	Male	41-45	TBrel-IH		9.89	9.5	10.41	10.29	10.63	12.85	11.18	9.35	11.41	7.64	7.64	9.98	12.77	7.64	8.36	10.88	13.12	14.32	12.61	11.24	11.9	11.61	11.5	10.91	7.64	13.26	11.27	14.16	8.99	14.82	10.97	12.62	7.64	11.58	8.62	12.08	10.6	9.52	13.85	11.8	13.08	14.13	14.41	11.22
UNPAD69	Week 2	Male	61-65	TBrel-IH		9.74	8.77	10.37	10.3	10.96	12.45	11.94	7.64	12.06	7.64	7.64	11.27	13.74	12.91	8.74	11.61	7.64	13.51	11.19	11.4	12.01	12.25	10.65	11.63	16.84	13.43	11.68	13.12	8.74	7.64	8.74	12.17	11.1	11.06	9.89	12.29	10.06	9.2	14.27	10.1	12.21	13.07	14.01	12.76
UNPAD7	Week 2	Female	61-65	TBrel-IH		8.51	8.23	9.69	10.72	10.49	11.57	11.36	7.64	12.24	7.64	7.64	11.45	14.09	11.06	8.44	11.53	11.68	12.6	11.13	11.85	12.06	12.78	9.32	11.13	15.94	12.53	11.62	12.91	7.64	13.9	7.94	11.15	7.64	10.14	9.17	12.11	9.33	8.44	13.73	10.6	11.84	13.57	13.72	13.49
UNPAD70	Week 2	Female	36-40	TBrel-IH		9.07	8.52	9.79	10.41	10.44	11.99	7.64	8.91	11.89	7.64	7.64	11.57	14.19	7.64	8.14	11.01	12.1	13.12	12.34	11.58	12.43	11.72	10.4	7.64	7.64	12.86	11.04	12.62	8.77	14.29	9.43	11.54	7.64	7.64	8.5	12.29	9.73	8.77	12.99	11.33	11.95	13.92	13.84	13.2
UNPAD71	Week 2	Female	36-40	TBrel-IH		11.47	10.18	12.44	10.75	12.32	15.86	12.39	8.32	7.64	7.64	7.64	11.48	13.19	16.22	10.02	12.41	14.01	15.72	10.94	12.51	13.42	10.98	12.7	7.64	17.17	16.23	10.29	12.86	11.77	17.92	11.02	13.29	14.53	14.47	10.65	13.35	11.08	11.09	13.1	11.23	12.28	15.27	7.64	13.05
UNPAD72	Week 2	Male	41-45	TB-DM	Insulin	8.84	8.3	10.48	10.33	10.75	7.64	11.7	7.64	11.87	7.64	7.64	10.98	13.68	12.6	8.69	11.27	11.84	12.82	11.63	12.18	12.1	12.78	9.58	11.01	15.46	12.77	11.84	13.27	8.19	7.64	7.84	11.4	10.75	7.87	9.08	12.52	9.59	8.33	13.82	10.85	12.43	13.83	7.64	13.81
UNPAD73	Week 2	Female	51-55	TB-DM	Metformin	9.15	8.66	10.18	10.6	11.36	12.17	7.64	7.64	11.88	7.64	7.64	11.73	14.68	12.07	9.22	11.66	7.64	13.57	12.14	12.06	13.06	11.41	10.69	11.44	16.6	13.19	11.56	12.75	8.14	14.41	8.09	12.06	7.64	10.81	9.79	12.09	10.24	8.8	13.24	7.64	11.72	13.32	12.7	14
UNPAD74	Week 2	Male	66-70	TB-DM	Insulin	9.09	8.49	10.4	10.08	10.02	11.85	10.73	9.05	10.76	7.64	7.64	11.28	13.92	11.88	8.28	11.01	12.12	13.1	11.23	11.61	11.85	12	10.41	11.61	16.32	12.49	11.22	12.4	8.4	14.37	9.88	11.9	7.64	11	9.23	12.03	9.98	8.86	12.95	10.96	12.26	13.96	12.96	12.97
UNPAD76	Week 2	Female	56-60	TB-DM	Metformin	7.87	7.9	10.63	9.78	10.74	11.36	11.1	7.64	12.13	7.64	7.64	10.56	13.15	12.11	8.16	11.08	11.38	12.27	10.17	11.24	11.2	12.8	9.27	10.4	15.35	12.48	11.25	13.17	7.69	13.57	7.64	11.03	7.64	10.04	8.96	12.64	9.2	8.2	14.36	10.37	12.54	13.64	14.73	11.93
UNPAD77	Week 2	Female	41-45	TB-DM	Metformin	8.79	8.21	10.23	7.64	10.34	7.64	11.32	7.64	11.4	7.64	7.64	10.61	13.56	12.45	8.73	10.82	12.11	12.99	10.97	11.2	11.31	12.26	9.87	10.19	15.59	12.73	11.3	12.53	8.16	7.64	8.11	11.57	10.55	10.47	9.38	12.62	9.61	8.25	13.32	9.99	12.25	13.31	14.24	12.52
UNPAD78	Week 2	Male	46-50	TB-DM	Insulin	8.83	7.91	10.01	10.72	11.71	7.64	7.64	7.64	12.05	7.64	7.64	11.27	13.87	13.36	8.62	11.8	12.07	13.03	11.46	11.68	11.69	11.64	10.46	11.64	7.64	13.87	10.65	12.29	9.24	7.64	8.24	11.55	11.52	11.4	9.77	12.02	9.58	8.56	13.32	10.17	10.74	13.33	11.89	13.17
UNPAD79	Week 2	Male	56-60	TB-DM	Insulin	8.97	8.56	10.42	10.21	10.85	12.18	10.74	7.64	12.16	7.64	7.64	10.58	13.82	12.34	8.86	11.5	12.14	13.19	11.93	11.74	12.21	12.04	10.31	10.96	15.79	13.2	11.17	12.53	7.94	14.3	7.64	11.71	7.64	10.78	9.32	11.73	9.92	8.66	13.11	11.06	10.91	12.81	12.38	12.47
UNPAD8	Week 2	Male	56-60	TB-DM	Metformin	9.09	9.04	11.32	8.62	10.06	12.56	11.64	7.64	11.49	7.64	7.64	11.29	13.87	7.64	8.58	10.83	12.44	13.22	10.36	12.78	12.33	13.39	10.31	11.11	7.64	13.25	11.8	12.78	8.72	14.44	10.13	11.89	7.64	11.21	9.46	12.95	10.28	8.78	12.86	10.99	11.75	14.82	15.26	12.33
UNPAD80	Week 2	Female	56-60	TB-DM	Insulin	8.11	8.19	10.53	9.93	8.77	11.58	9.33	7.64	12.46	7.64	7.64	10.48	13.54	7.64	7.64	9.68	11.74	12.6	12.65	12.08	12.08	13.17	9.33	9.94	7.64	12.81	12.08	14.11	7.64	13.52	8.67	11.33	7.64	10.3	7.64	11.75	9.37	7.92	14	10.64	12.15	13.42	13.89	12.01
UNPAD81	Week 2	Male	46-50	TB-DM	Missing	9.26	8.36	9.87	10.46	10.61	11.98	10.73	7.64	11.23	7.64	7.64	10.32	13.05	12.4	9.2	10.95	7.64	13.09	11.28	11.33	11.85	11.8	10.07	10.65	16.34	12.84	11.51	12.93	8.51	14.42	8.63	11.74	7.64	11.06	8.44	12.08	9.76	8.59	13.31	10.95	12.19	13.94	14.05	11.32
UNPAD9	Week 2	Male	51-55	TB-DM	Metformin	10.31	9.81	10.31	10.25	11.33	13.19	11.82	7.77	11.48	7.64	7.64	10.99	13.69	13.27	9.62	11.97	7.64	14.4	10.47	11.62	12.64	11.32	11.35	7.64	17.1	14.41	11.62	11.99	9.12	15.47	8.74	12.56	7.64	11.79	10.41	12.43	10.62	9.75	13.51	10.56	11.85	13.98	12.22	13.14
[truncated: 100 more columns]
