# Supplementary material for: Impaired resolution of blood transcriptomes through tuberculosis treatment with diabetes comorbidity
Source: Clin Transl Med. 2023 Aug 30;13(9):e1375. doi: 10.1002/ctm2.1375 (PMC10468587; doi:10.1002/ctm2.1375)
Supplement: Supplementary file 24 — Supporting Information [file CTM2-13-e1375-s001.xlsx]

## Sheet: MLPA_Model
MLPA Targeted Gene Model Signature
Top Canonical Pathways
Name	P-value IPA	Overlap
Primary Immunodeficiency Signaling	2.05e-10	9.8 % 5/51
Granulocyte Adhesion and Diapedesis	1.04e-07	2.9 % 5/174
Agranulocyte Adhesion and Diapedesis	8.77e-06	2.1 % 4/193
Pyroptosis Signaling Pathway	3.35e-05	3.3 % 3/90
Differential Regulation of Cytokine Production in Macrophages and T Helper Cells by IL-17A and IL-17F	7.26e-05	11.1 % 2/18
Top Upstream Regulators
Name	Symbol	P-value IPA	Main roles	Potential Drug Inhibitors of Target Protein
natural cytotoxicity triggering receptor 3	NCR3	1.66e-08	NK cell mediated cytotoxicity	Target not found
solute carrier family 15 member 4	SLC15A4	6.76e-07	positive regulation of TLR7 and TLR8 signalling; innate immune response	[3H]-histidine
TLR adaptor interacting with endolysosomal SLC15A4	TASL	6.76e-07	positive regulation of TLR7 and TLR8 signalling; innate immune response	Target not found
Immunoglobulin	Immunoglobulin	2.27e-06	neutralisation, opsonisation, complement fixation	(too broad)
UL16 binding protein 2	ULBP2	2.87e-06	NK cell mediated cytotoxicity	Not available
Causal Network
Name	Symbol	P-value IPA	Main roles	Potential Drug Inhibitors of Target Protein
natural cytotoxicity triggering receptor 3	NCR3	1.04e-08	NK cell mediated cytotoxicity	Target not found
caspase	(family)	3.84e-07	molecular cleavage, cytokine activation, cytotoxicity	Belnacasan; PAC1; isatin sulfonamide 34; Amooranin; QPI-1007 (for different members)
Fanconi anaemia group C protein	FANCC	4.66e-07	apoptosis/survival/ TNF signalling	Cisplatin; Gemcitabine
Tnf receptor	(family)	6.58e-07	apoptosis/survival/ TNF signalling	ETX201; Multiple TNF inhibitors
solute carrier family 15 member 4	SLC15A4	6.76e-07	positive regulation of TLR7 and TLR8 signalling; innate immune response	[3H]-histidine

## Sheet: RNASeq upreg in TB-DM
Enhanced expression clusters in RNASeq dataset
Top Canonical Pathways
Name	P-value IPA	Overlap
Pyroptosis Signaling Pathway	2.8e-06	6.7 % 6/90
Inflammasome pathway	8.83e-05	15.0 % 3/20
Role of IL-17A in Psoriasis	0.00167	14.3 % 2/14
Role of JAK1 and JAK3 in Cytokine Signaling	0.0032	4.5 % 3/67
Vitamin-C Transport	0.00454	8.7 % 2/23
Top Upstream Regulators
Name	Symbol	P-value IPA	Main roles	Potential Drug Inhibitors of Target Protein
signal transducer and activator of transcription 1	STAT1	6.12e-09	proliferation, differentiation, cell death, cytokine signalling - IFN type 1 and 2, insulin response	PMID26394986-Compound-10
non-POU domain containing octamer binding	NONO	8.03e-09	innate immune response; DNA repair	Auranofin
transglutaminase 2	TGM2	2.85e-08	apoptosis; cell death; IL-4 receptor signalling	Peptide analog 54
Interferon gamma	IFNG	8.37e-08	adaptive immune response; cellular activation; macrophage activation	Emapalumab; Melphalan; Olsalazine
Interleukin 1alpha	IL1A	4.65e-06	acute inflammatory response; immune response; haematopoeisis	MABp1; anakinra, canakinumab, and rilonacept
Causal Network
Name	Symbol	P-value IPA	Main roles	Potential Drug Inhibitors of Target Protein
Interferon gamma	IFNG	4.79e-10	adaptive immune response; cellular activation; macrophage activation	Emapalumab; Melphalan; Olsalazine
stimulator of interferon response cGAMP interactor 1	STING1	6.99e-10	regulation of the interferon response to infection; innate immunity' autophagy	H-151; SN-11
F-box domain superfamily, F-box-like	FBXO22	5e-09	ubiquitination; catabolism	Target not found
plakophilin 3	PKP3	5e-09	cell adhesion; desmosome assembly; regulation of proliferation	Target not found
non-POU domain containing octamer binding	NONO	7.02e-09	innate immune response; DNA repair	Auranofin
